# Supplementary material for: Bacterial cyclic diguanylate signaling networks sense temperature
Source: Nat Commun. 2021 Mar 31;12:1986. doi: 10.1038/s41467-021-22176-2 (PMC8012707; doi:10.1038/s41467-021-22176-2)
Supplement: Supplementary file 4 — Supplementary Data 1 [file 41467_2021_22176_MOESM4_ESM.xlsx]

## Sheet: Putative TdcA homologs
	Accession	% Pairwise Identity	E Value	Organism	Description	GID	Query coverage	Query end	Query start	Sequence Length	Taxonomy	collection_date	country	culture_collection	db_xref	host	isolate	isolation_source	strain	Additional details	Created Date	Sequence
Synteny with locus of heat resistance (LHR)	WP_178125697.1	1	0	Pseudomonas aeruginosa CF39S	sensor domain-containing diguanylate cyclase [Pseudomonas sp. FSL R10-0765]	1866571566	1	342	1	342	Bacteria; Proteobacteria; Gammaproteobacteria; Pseudomonadales; Pseudomonadaceae; Pseudomonas				taxon:2662195						Wed Jul 08 00:00:00 MDT 2020	MNGPTIWLMVSLLANVGMAVALWRFARTNRHRRDELKHRQQAKIGDNERIAIALEGAELGFWEWDLATDSFRLSARSLAMFGLTSDEEIGATHAAWQARIHPEDLPVVLAKVRAYQENPSERLECEYRVRHRSGVWIWVLDRGRWLGDTGRQLMVGTLLDISSRKEMEQRLLRMAITDPLTGLSNRRAFNERLQLEWARLKRSPEIQAALVLCDIDHFKRINDTYGHGCGDEVLKHFASRLREHVRATDMAARIGGEEFAVLLEAASIEDAQVWAERFRQDVAATALVCGEVSISYSASMGVAPLDVRLNSSEQVMQQADSALYQAKRQGRNQVVGAQVFQN
	SOB54838.1	0.994	0	Pseudomonas lundensis	Diguanylate cyclase with PAS/PAC sensor (modular protein) [Pseudomonas lundensis]	1252036990	1	342	1	342	Bacteria; Proteobacteria; Gammaproteobacteria; Pseudomonadales; Pseudomonadaceae; Pseudomonas	2009		CIP:110941	taxon:86185			beef carpaccio	MFPA15A1205		Tue Oct 03 00:00:00 MDT 2017	MNGPTIWLMVSLLANVGMAVALWRFARTNRHRRDELKHRQQAKIDDNERIAIALEGAELGFWEWDLATDSFRLSARSLAMFGLTSDEEIGATHAAWQARIHPEDLPVVLAKVRAYQENPSERLECEYRVRHRSGVWIWVLDRGRWLGDTGRQLMVGSLLDISSRKEMEQRLLRMAITDPLTGLSNRRAFNERLQLEWARLKRSPEIQAALVLCDIDHFKRINDTYGHGCGDEVLKHFASRLREHVRATDMAARIGGEEFAVLLEAASIEDAQVWAERFRQDVAATALVCGEVSISYSASMGVAPLDVRLNSSEQVMQQADSALYQAKRQGRNQVVGAQVFQN
	KGM61397.1	0.982	0	Escherichia coli G3/10	hypothetical protein EL76_2415 [Escherichia coli G3/10]	699381594	0.8216	339	59	283	Bacteria; Proteobacteria; Gammaproteobacteria; Enterobacterales; Enterobacteriaceae; Escherichia	1954	Germany: near Wetzlar		taxon:1455601	Homo sapiens			G3/10		Fri Oct 24 00:00:00 MDT 2014	MGFWEWDLATDSFRLSARSLAMFGLTSDEEIGATHAAWQARIHPEDLPVVLAKVRAYQENPSERLECEYRVRHRSGVWIWVLDRGRWLGDTGRQLMVGTLLDISSRKEMEQRLLRMAITDPLTGLSNRRAFNERLQLEWARLKRSPEIQAALVLCDIDHFKRINDTYGHGCGDEVLKHFASRLREHVRATDMAARIGGGEEFAVLLEAASIEDAQVWAERFRQDVAATALVCGEVSISYSASMGVAPLDVRLNSSEQVMQQADSALYQAKRQGRNQVMVANVN
	GCU32751.1	0.979	0	Escherichia coli	diguanylate cyclase [Escherichia coli]	1618934424	0.8216	339	59	283	Bacteria; Proteobacteria; Gammaproteobacteria; Enterobacterales; Enterobacteriaceae; Escherichia				taxon:562				HUST184		Tue Apr 16 00:00:00 MDT 2019	MGFWEWDLATDSFRLSARSLAMFGLTSDEEIGATHAAWQARIHPEDLPVVLAKVRAYQENPSERLECEYRVRHRSGVWIWVLDRGRWLGDTGRQLMVGTLLDISSRKEMEQRLLRMAITDPLTGLSNRRAFNERLQLEWARLKRSPEIQAALVLCDIDHFKRINDTYGHGCGDEVLKHFASRLREHVRATDMAARIGGGEEFAVLLEAASIEDAQVWAERFRQDVAATALVCGEVSISYSASMGVAPLDVRLNSYEQVMQQADSALYQAKRQGRNQVMVANVN
	WP_170981765.1	0.979	0	Escherichia coli	sensor domain-containing diguanylate cyclase [Escherichia coli]	1841975323	0.8216	339	59	283	Bacteria; Proteobacteria; Gammaproteobacteria; Enterobacterales; Enterobacteriaceae; Escherichia				taxon:562						Fri May 15 00:00:00 MDT 2020	MGFWEWDLATDSFRLSARSLAMFGLTSDEEIGATHAAWQARIHPEDLPVVLAKVRAYQENPSERLECEYRVRHRSGVWIWVLDRGRWLGDTGRQLMVGTLLDISSRKEMEQRLLRMAITDPLTGLSNRQAFNERLQLEWARLKRSPEIQAALVLCDIDHFKRINDTYGHGCGDEVLKHFASRLREHVRATDMAARIGGGEEFAVLLEAASIEDAQVWAERFRQDVAATALVCGEVSISYSASMGVAPLDVRLNSSEQVMQQADSALYQAKRQGRNQVMVANVN
	WP_170982013.1	0.975	0	Escherichia coli	sensor domain-containing diguanylate cyclase [Escherichia coli]	1841975595	0.8216	339	59	283	Bacteria; Proteobacteria; Gammaproteobacteria; Enterobacterales; Enterobacteriaceae; Escherichia				taxon:562						Fri May 15 00:00:00 MDT 2020	MGFWEWDLATDSFRLSARSLAMFGLTSDEEIGATHAAWQARIHPEDLPVVLAKVRAYQENPSERLECEYRVRHRSGVWIWVLDRGRWLGDTGRQLMVGTLLDISSRKEMEQRLLRMAITDPLTGLSNRQAFNERLQLEWARLKRSPEIQAALVLCDIDHFKRINDTYGHGCGDEVLKHFASRLREHVRATDMAARIGGGEEFAVLLEAASIEDAQVWAERFRQDVAATALVCGEVSISYSASMGGAPLDVRLNSSEQVMQQADSALYQAKRQGRNQVMVANVN
	SDM93630.1	0.947	0	Pseudomonas balearica	PAS domain S-box-containing protein/diguanylate cyclase (GGDEF) domain-containing protein [Pseudomonas balearica DSM 6083]	1086644272	0.769	342	80	263	Bacteria; Proteobacteria; Gammaproteobacteria; Pseudomonadales; Pseudomonadaceae; Pseudomonas				taxon:1123016				DSM 6083		Thu Oct 20 00:00:00 MDT 2016	MFGLTSDEEVGATHAAWQARIHPEDLPVVLAKVRAYQENPSERLECEYRVRHRSGVWIWVLDRGRWLGDAGRQLIVGTLLDISSRKEMEQQLLRMAITDPLTGLSNRRAFNERLQLEWERLKRSPEIQTALVLCDIDHFKRINDTYGHGCSDEVLKHFASRLREHVRATDMAARIGGEEFAVLLEAASIEDAQVWAERFRQDTAATAVVCGEVSISYSASMGGALLDPRLHSVEQVMQQADSALYQAKRQGRNQVVGAQVFQN
	BBT42805.1	0.942	0	Pseudomonas putida	hypothetical protein WP8W18C01_51460 [Pseudomonas putida]	1877580370	1	342	1	342	Bacteria; Proteobacteria; Gammaproteobacteria; Pseudomonadales; Pseudomonadaceae; Pseudomonas	2018-02-13	Japan:Tokyo		taxon:303			wastewater treatment plant effluent	WP8-W18-CRE-01		Wed Jul 22 00:00:00 MDT 2020	MNGPTIWLMVSLLANIGMAVALWRFVRTNRQRRDELKHRQQAQIDDKERIAIALEGAGLGFWEWDIATDSFRLSARSLAMFGLTSDEEVGATHAAWQARIHPEDLPVVLAKVRAYQENPSERLECEYRVRHRSGVWIWVLDRGRWLGDAGRQLIVGTLLDISSRKEMEQQLLRMAITDPLTGLSNRRAFNERLQLEWERLKRSPEIQAALVLCDIDHFKRINDTYGHGCSDEVLKHFASRLREHVRATDMAARIGGEEFAVLLEAASIEDAQVWAERFRQDTAATAVVCGEVSISYSASMGVALLDPRLHSVEQVMQQADSALYQAKRQGRNQVVGAQVFQN
	GDC93624.1	0.939	0	Escherichia coli	diguanylate cyclase [Escherichia coli]	1618345286	1	342	1	342	Bacteria; Proteobacteria; Gammaproteobacteria; Enterobacterales; Enterobacteriaceae; Escherichia				taxon:562				JML241		Tue Apr 16 00:00:00 MDT 2019	MNGPTIWLMVSLLANIGMAVALWRFVRTNRQRRDELKHRQQAQIDDKERIAIALEGARLGFWEWDIATDSFRLSARSLAMFGLTSDEEVGATHAAWQARIHPEDLPVVLAKVRAYQENPSERLECEYRVRHRSGVWIWVLDRGRWLGDAGRQLIVSTLLDISSRKEMEQQLLRMAITDPLTGLSNRRAFNERLQLEWERLKRSPEIQAALVLCDIDHFKRINDTYGHGCSDEVLKHFASRLREHVRATDMAARIGGEEFAVLLEAASIEDAQVWAERFRQDTAATAVVCGEVSISYSASMGVALLDPRLHSVEQVMQQADSALYQAKRQGRNQVVGAQVFQN
	WP_176707302.1	0.937	0	Pseudomonas	MULTISPECIES: diguanylate cyclase [Pseudomonas]	1864232710	0.8801	301	1	305	Bacteria; Proteobacteria; Gammaproteobacteria; Pseudomonadales; Pseudomonadaceae				taxon:286						Wed Jul 01 00:00:00 MDT 2020	MNGPTIWLMVSLLANIGMAVALWRFVRTNRQRRDELKHRQQAQIDDKERIAIALEGAGLGFWEWDIATDSFRLSARSLAMFGLTSDEEVGATHAAWQARTHPEDLPVALAKVRAYQENPSERLECEYRVRHRSGVWIWVLDRGRWLGGAGRQLIVGTLLDISSRKEMEQQLLRMAITDPLTGLSNRRAFNERLQLEWERLKRSPEIQAALVLCDIDHFKRINDTYGHGCSDEVLKHFASRLREHVRATDMAARIGGEEFAVLLEAASIEDAQVWAERFRQDTAATAVVCGEVSISYSASMGGGSP
	WP_178123095.1	0.934	0	Pseudomonas	MULTISPECIES: diguanylate cyclase [Pseudomonas]	1866568963	0.8801	301	1	305	Bacteria; Proteobacteria; Gammaproteobacteria; Pseudomonadales; Pseudomonadaceae				taxon:286						Wed Jul 08 00:00:00 MDT 2020	MNGPTIWLMVSLLANIGMAVALWRFVRTNRQRRDELKHRQQAQIDDKERIAIALEGAGLGFWEWDIATDSFRLSARSLAMFGLTSDEEVGATHAAWQARTHPEDLPVALAKVRAYQENPSERLECEYRVRHRSGVWIWVLDRGRWLGGAGRQLIVGTLLDISSRKEMEQQLLRMAITDPLTGLSNRRAFNERLQLEWERLKRSTEIQAALVLCDIDHFKRINDTYGHGCSDEVLKHFASRLREHVRATDMAARIGGEEFAVLLEAASIEDAQVWAERFRQDTAATAVVCGEVSISYSASMGGGSP
	WP_176464243.1	0.932	0	Gammaproteobacteria	MULTISPECIES: diguanylate cyclase [Gammaproteobacteria]	1862716001	0.8567	301	9	297	Bacteria; Proteobacteria				taxon:1236						Fri Jun 26 00:00:00 MDT 2020	MVSLLANIGMAVALWRFVRTNRQRRDELKHRQQAQIDDKERIAIALEGAGLGFWEWDIATDSFRLSARSLAMFGLTSDEEVGATHAAWQARTHPEDLPVALAKVRAYQENPSERLECEYRVRHRSGVWIWVLDRGRWLGGAGRQLIVGTLLDISSRKEMEQQLLRMAITDPLTGLSNRRAFNERLQLEWERLKRSTEIQAALVLCDIDHFKRINDTYGHGCSDEVLKHFASRLREHVRATDMAARIGGEEFAVLLEAASIEDAQVWAERFRQDTAATAVVCGEVSISYSASMGGGSP
	WP_176464243.1	0.932	0	Gammaproteobacteria	MULTISPECIES: diguanylate cyclase [Gammaproteobacteria]	1862716001	0.8567	301	9	297	Bacteria; Proteobacteria				taxon:1236						Fri Jun 26 00:00:00 MDT 2020	MVSLLANIGMAVALWRFVRTNRQRRDELKHRQQAQIDDKERIAIALEGAGLGFWEWDIATDSFRLSARSLAMFGLTSDEEVGATHAAWQARTHPEDLPVALAKVRAYQENPSERLECEYRVRHRSGVWIWVLDRGRWLGGAGRQLIVGTLLDISSRKEMEQQLLRMAITDPLTGLSNRRAFNERLQLEWERLKRSTEIQAALVLCDIDHFKRINDTYGHGCSDEVLKHFASRLREHVRATDMAARIGGEEFAVLLEAASIEDAQVWAERFRQDTAATAVVCGEVSISYSASMGGGSP
	WP_175441863.1	0.93	0	Psychrobacter sp. FME2	diguanylate cyclase [Psychrobacter sp. FME2]	1859953407	0.8801	301	1	305	Bacteria; Proteobacteria; Gammaproteobacteria; Pseudomonadales; Pseudomonadaceae; Pseudomonas				taxon:86185						Sat Jun 20 00:00:00 MDT 2020	MNGPTIWLMVSLLANIGMAVALWRFVRTNRQRRDELKHRQQAQIDDKERIAIALEGAGLGFWEWDIATDSFRLSARSLAMFGLTSDEEVGATHAAWQARTHPEDLPVALAKVRAYQENPSERLECEYRIRHRSGVWIWVLDRGRWLGGAGRQLIVGTLLDISSRKEMEQQLLRMAITDPLTGLSNRRAFNERLQLEWERLKRSPEIQAALVLCDIDHFKRINDTYGHGCSDEVLKHFASRLREHVRATDMAARIGGEEFAVLMEAASIEDAQVWAERFRQDTAATAVVCGEVSISYSASMGGGSP
	SFM25281.1	0.472	4.36e-72	Ectothiorhodospira mobilis	PAS domain S-box-containing protein/diguanylate cyclase (GGDEF) domain-containing protein [Ectothiorhodospira mobilis]	1097100734	0.8275	334	52	433	Bacteria; Proteobacteria; Gammaproteobacteria; Chromatiales; Ectothiorhodospiraceae; Ectothiorhodospira				taxon:195064				DSM 4180		Mon Oct 31 00:00:00 MDT 2016	MSGYMDPATDPLEGVIRALPLPALVLAPDGAIRAANPPARSRLGLSGAPKAWPALAELVPGAGGEALERWLADCPADGHPVSREVVLSLVGEASFPEVIHLARLDGGMRFLCTLDPLPGDGKGDAAAQPWRFALQGAGDGVWDWDLRTGRVRYCPRLRRILGYAEGDPFEESLDQWLHLLHPEDLPRVSSALQRHVQGGSERYTSEYRVRHRSGGWIWVLGRGRVIQRDADGRPLRVAGTLSDISERKHQEDELRRMASTDFLTGLANRRQFLGRMADELARVKRRPDHPAVVLMMDLDHFKSINDTYGHSTGDAVIRHVAELLRTVLRRMDLGARMGGEEFAALLPATALEDARGVAERLRRTIKSTPVVYRGGIVGVTVSIGLATLDPRDEDSDATL…
	NLK51356.1	0.427	6e-47	Syntrophomonadaceae bacterium	sensor domain-containing diguanylate cyclase, partial [Syntrophomonadaceae bacterium]		0.6871	334	100	253	Bacteria; Firmicutes; Clostridia; Clostridiales; Syntrophomonadaceae				taxon:2093811		AS22ysBPME_318	anaerobic digestion of organic wastes under variable temperature conditions and feedstocks		anaerobic digester metagenome	Sat Apr 18 00:00:00 MDT 2020	YEGEFFRYIGSLYKLIHPADLPGMQAALNKHIQGRAFFYEAEYRIRHKLGDWIYTLARGKIIEWDTQGKPLRLCGINIDISKRKKLEAELQALAMTDVLTGIYNRRYFTQLLEKEMKRSQRYQTSFSLVMFDIDHFKQVNDTYGHDVGDLVLKEVVSLIKTRIRKTDFFARWGGEEFIILLLNTSYEQAAILAESMRELLQNTSLPQVGRVTASFGVSSYQANESIDALLKRVDDLVYQAKRNGRNCVRVDRY
	WP_013294263.1	0.423	9.63e-54	Gallionella capsiferriformans	sensor domain-containing diguanylate cyclase [Gallionella capsiferriformans]	503059287	0.8392	334	48	332	Bacteria; Proteobacteria; Betaproteobacteria; Nitrosomonadales; Gallionellaceae; Gallionella				taxon:370405						Sat May 18 00:00:00 MDT 2013	MNLLYLIGVIAAIAAVAGFWFVWDISRLNRKLLESEERWKFALEGAGDGVWDWNIPQDTVVFSARYKEMAGYTDEDIAANEAAWRNRIHPEDRTQVDAEIRAYLDGVTPAYYNEHRVLCRDGSVKWVLARGMIVSRMPDGTPMRMIGTHADITERKNMEERMRHMAHYDLLTELPNRALINERLQQAVIKARRDKTFMAVMFLDLDRFKPVNDELGHDVGDLLLKQVAQRLLSSVRASDTVARLGGDEFVVLLPAIEQQQDATVVAEKILHALKQPFNVLEYDIHISASIGIAAYPEHGEDEKLLLINADIAMYHAKKDGRNDLRFYMHGMR
	WP_052514828.1	0.418	1.61e-41	Dethiosulfatarculus sandiegensis	GGDEF domain-containing protein [Dethiosulfatarculus sandiegensis]	918569457	0.6374	334	117	346	Bacteria; Proteobacteria; Deltaproteobacteria; Desulfarculales; Desulfarculaceae; Dethiosulfatarculus				taxon:1429043						Wed Aug 19 00:00:00 MDT 2015	MVDDHNSKAELLAKISCLEARVKELDNWKKQHEERQQKARDCERRLELLADAAGDALYQLRYHSMTYDYLSPGIKSLTGYTPEEINQIGFANLVREIQHPDGSQLDKNDLMWQRMEGQTGEFYADYLVEAKSGEKVWLGDHSFPWLDDKGMVLGSLGILIDITSRKNLENKLRRRATTDFLTGASTRRHYINLVSREISRSLRSGSPLCLIIMDVDHFKLVNDTYGHAAGDNVLKHLCDLCRSQLRVSDSLGRIGGEEFGILLVDCPLKKALQVAERLKELIADSVLLYSGEPISCTASFGVAQLNPSTDNLELLMKRADAALYEAKGKGRNLVWADWDLGGASLG
	WP_177169983.1	0.415	5.16e-72	Ectothiorhodospira marina	diguanylate cyclase [Ectothiorhodospira marina]	1865007549	0.9415	334	13	395	Bacteria; Proteobacteria; Gammaproteobacteria; Chromatiales; Ectothiorhodospiraceae; Ectothiorhodospira				taxon:1396821						Sun Jul 05 00:00:00 MDT 2020	MEDDPGQWPDLSHFLLSLEPGELQTRLRQCPHNGEAVEHRVRCRNAQGQPCEAILHMAGLGNGLYLCTFTRLHWMWDSHKEQPDARGLEAQRWRFAVHGAGDGVWDWDVATNEVAFCHRFAGILGYTDRELDHSFDQWLKLVHPDDLRRFSAELQAHLQGDHDHHAAEYRMRHREGHWVWVMSRGRAISRDARNHPRRVVGTLSDIADRKQIEEELRRMATTDFLTGLPNRRHFLSRIEDELARVKRKPEQGGAVLMLDLDHFKGINDVYGHSTGDAVLRHFASVFSSALRQMDLAARMGGEEFAALLPGTHLQDARVLAERLRRRIKSTPAVHQGAIMAVTVSIGVAELHPEDGSSDDTLHRADAALYRAKGDGRNRVEVARPPGEEGHGEDFL
	SEL58493.1	0.415	1.9e-71	Ectothiorhodospira marina	PAS domain S-box-containing protein/diguanylate cyclase (GGDEF) domain-containing protein [Ectothiorhodospira marina]	1094347176	0.9415	334	13	439	Bacteria; Proteobacteria; Gammaproteobacteria; Chromatiales; Ectothiorhodospiraceae; Ectothiorhodospira				taxon:1396821				DSM 241		Sat Oct 29 00:00:00 MDT 2016	MNAYTESSTTRYCIPIRAIPLPALLVDAKGGLLDANPELRKCLGLEDDPGQWPDLSHFLLSLEPGELQTRLRQCPHNGEAVEHRVRCRNAQGQPCEAILHMAGLGNGLYLCTFTRLHWMWDSHKEQPDARGLEAQRWRFAVHGAGDGVWDWDVATNEVAFCHRFAGILGYTDRELDHSFDQWLKLVHPDDLRRFSAELQAHLQGDHDHHAAEYRMRHREGHWVWVMSRGRAISRDARNHPRRVVGTLSDIADRKQIEEELRRMATTDFLTGLPNRRHFLSRIEDELARVKRKPEQGGAVLMLDLDHFKGINDVYGHSTGDAVLRHFASVFSSALRQMDLAARMGGEEFAALLPGTHLQDARVLAERLRRRIKSTPAVHQGAIMAVTVSIGVAELHPEDG…
	RPH54523.1	0.412	7.16e-45	Xanthomonadales bacterium	diguanylate cyclase, partial [Xanthomonadales bacterium]	1519792211	0.6901	335	100	253	Bacteria; Proteobacteria; Gammaproteobacteria; Xanthomonadales; unclassified Xanthomonadales	2015	USA: North Dakota, Cottonwood Lake Study Area		taxon:2006849		metabat2.764	Prairie Pothole Region wetland sediments		sediment metagenome	Sun Nov 25 00:00:00 MST 2018	SGESIVEDSNRFWRLMHPDDLTRLQQETWKTTLSRDHFETEARVITPSGRTRWIQFSSLPNAPDPGQPIVWSGFMLDVTERKLMEEEVKRLATLDSLTGIANRRRFLEQLEGELERFRRTGAVASFLMIDLDSFKRINDSEGHAVGDVVLKHFADLVRQNLRQLDAFGRIGGEEFAVLLPQTRLAGAIELAARLCQIVASSPAASGERSIAFTASMGVTEFQPGESGPESVMARADAALYRAKQGGRNKVVVY
	WP_079551529.1	0.405	4.38e-63	Halomonas subglaciescola	sensor domain-containing diguanylate cyclase [Halomonas subglaciescola]	1160691186	0.8363	335	50	313	Bacteria; Proteobacteria; Gammaproteobacteria; Oceanospirillales; Halomonadaceae; Halomonas				taxon:29571						Sat Mar 18 00:00:00 MDT 2017	MAAALEGGRLGVWDWLLSDDTFTGSARHLGHLGFSPDDIYLPRTAEQWLMRTHPEDIGRLQQAVKQHLDGASPRYQCEFRARHRDGHWVWLFESGHVISRDANGRPLRMVGMQQDISERKSMEECLARLAFHDELTGLPNRRSFMSTMDREYGRIKRQKDYPACVLMLDIDHFKRVNDGYGHAAGDLVLAELGKTMAGQLRETDVSGRLGGEEFAVVLADTCLDDAIGVGEKVRKAIEDMRVNWQGTHALSVTTSVGVAQLLATDARPDGALTRADVALYTAKQNGRNRVCHLEASHAAEVEPGASHQASASL
	WP_047490224.1	0.403	5.78e-41	Terriglobus sp. TAA 43	GGDEF domain-containing protein [Terriglobus sp. TAA 43]	835396010	0.7661	334	73	313	Bacteria; Acidobacteria; Acidobacteriales; Acidobacteriaceae; Terriglobus; unclassified Terriglobus				taxon:278961						Wed Jun 17 00:00:00 MDT 2015	MEPSPAIDFLAFAEHSADLVCRIGLDYRTSYVSPASRPILGFAPEEISGRSAAEIIHPEDLPAALAAGERRLQGDESQATEMRVRNRQGDWVWLEMRGSVLRDAEGKPLEFLVIFRDIAARKQMEQQLQRLAMTDGLTELPNRRAFDEALDREWRRVLRDGTQASLLLLDVDHFKGFNDEYGHVAGDDCLRAVAHAVRGVTKRPGDMVARYGGEELAIILPGTDMQGALHVAELACAAIEELNITHVANEEGHGRVTVSIGVATALSRDGGRLKMPESLLMAADSALYKAKLRGRNRVAHSLLVASRESVVAT
	WP_035383797.1	0.402	2.16e-52	Ferriphaselus sp. R-1	sensor domain-containing diguanylate cyclase [Ferriphaselus sp. R-1]	737402624	0.9064	332	23	328	Bacteria; Proteobacteria; Betaproteobacteria; Nitrosomonadales; Gallionellaceae; Ferriphaselus; unclassified Ferriphaselus				taxon:1485544						Tue Dec 23 00:00:00 MST 2014	MNLILALSVLLVVVLAATSWHFMRVARQLRESEERWKLALEGAGDGVWDWNVPADTVVFSARYKAMVGYTDEDIAAAAEAWRNRIHPDDRAQVDEDVRACLRGQVGTYSNEHRVLCKDGSIKWVLARGMVVSRTPDGQPLRMIGTHVDITGRKALEERMLHLANFDMLTGLPNRSLIGDRLQQAVFKARRDKTHLAVMFLDLDKFKPVNDNFGHEVGDLLLKQVAQRLMASVRASDTVARIGGDEFVVLLSSIEQQSDATVVAEKILQALQQPFAVLGHTVEISGSVGIAAYPEHGDDEKLLLINADIAMYHAKRAGRNAYRLYAAGM
	ADL55882.1	0.401	1.25e-50	Gallionella capsiferriformans ES-2	diguanylate cyclase with PAS/PAC sensor [Gallionella capsiferriformans ES-2]	302581871	0.8333	332	48	352	Bacteria; Proteobacteria; Betaproteobacteria; Nitrosomonadales; Gallionellaceae; Gallionella				taxon:395494				ES-2		Wed Aug 11 00:00:00 MDT 2010	MMDVFLPNPDEHYLLALAAFVIVILTAASVKLAKLARELHQSEERWKFALEGAGEGVWDWSIPQNTVTLSPRYKEIVCYSDEDTTAHQTTWHQHIHPDDRAEVDASIQNYLAGNGTSYYNEHRILCRDGAVKWVLARGMIISHGANGKPLRMIGTLSDITVRKNIDERLRYMAHYDPLTNLPNRALLSERLQQSVVRARRDQSTMALMFLDLDKFKPVNDTLGHETGDQLLQQVAVRLLSCVRASDTIARIGGDEFVVLLHAIDQEPDAAMVAEKILHSLNRPFSIGEHEIRISGSIGIAAYPQHGTDEKLLLINADIAMYQAKKEGRNSYRFFTQESLNELTGKFQRFDAA
	WP_150102686.1	0.401	1.67e-50	Gallionella capsiferriformans	diguanylate cyclase [Gallionella capsiferriformans]	1750772136	0.8333	332	48	351	Bacteria; Proteobacteria; Betaproteobacteria; Nitrosomonadales; Gallionellaceae; Gallionella				taxon:370405						Tue Sep 24 00:00:00 MDT 2019	MDVFLPNPDEHYLLALAAFVIVILTAASVKLAKLARELHQSEERWKFALEGAGEGVWDWSIPQNTVTLSPRYKEIVCYSDEDTTAHQTTWHQHIHPDDRAEVDASIQNYLAGNGTSYYNEHRILCRDGAVKWVLARGMIISHGANGKPLRMIGTLSDITVRKNIDERLRYMAHYDPLTNLPNRALLSERLQQSVVRARRDQSTMALMFLDLDKFKPVNDTLGHETGDQLLQQVAVRLLSCVRASDTIARIGGDEFVVLLHAIDQEPDAAMVAEKILHSLNRPFSIGEHEIRISGSIGIAAYPQHGTDEKLLLINADIAMYQAKKEGRNSYRFFTQESLNELTGKFQRFDAA
	WP_083345807.1	0.401	2.3e-41	Terriglobus roseus	GGDEF domain-containing protein [Terriglobus roseus]	1179512716	0.7661	334	73	313	Bacteria; Acidobacteria; Acidobacteriales; Acidobacteriaceae; Terriglobus				taxon:392734						Thu Apr 13 00:00:00 MDT 2017	MEPSPAIDFLAFAEHSADLVCRIGLDYRTCYVSPASRSILGFAPEEISGRSAAEIIHPEDLPAALAAGQRRLQGDESQATEMRVRNRQGEWVWLEMRGSVLRDAEGTPLEFLVIFRDISERKKMEMQLQRLAMTDGLTELPNRRAFDEALEREWRRVLREGTQASLLLLDVDHFKGFNDEYGHVAGDDCLRAVAHAVRAVTKRPADMVARYGGEELAVILPGTDLQGALHMAGLVRCAVESLDIAHATNEEGQGRVTVSIGVATALSRDGGRMKMPESLLMAADSALYKAKLHGRNRVAHSLLVASREFAETV
	WP_062626226.1	0.397	1.29e-50	Ferriphaselus amnicola	sensor domain-containing diguanylate cyclase [Ferriphaselus amnicola]	1011805843	0.8567	340	48	338	Bacteria; Proteobacteria; Betaproteobacteria; Nitrosomonadales; Gallionellaceae; Ferriphaselus				taxon:1188319						Tue Mar 29 00:00:00 MDT 2016	MDTLNLLLTLAVALVLVLGALSLRLMRLTRELRASEERWKFALEGAGDGVWDWNVPDDTVVFSTRYKAMVGYTDAEIAANQEAWLKRIHPDDRVKVDEDIHAYLEGRTQTYCNEHRVICKDGSIKWVLARGMIVSRLPDGQPLRMIGTHADITDRKDMEERMRHLANYDPLTELPNRSLITDRLRQAVIKARRDKAHLAVMFLDLDKFKPVNDSLGHDMGDLLLKQVASRLLSSVRASDTVARIGGDEFVVLLTTVEQERDAILVAEKILQALKLPFDLVGHRVELSGSIGIAAYPEHGDNEKLLLINADIAMYHAKRAGRNDYQIFAYNMRSEDSGV
	WP_008495356.1	0.396	9.46e-54	Acidocella facilis	sensor domain-containing diguanylate cyclase [Acidocella facilis]	495770777	0.8187	331	52	292	Bacteria; Proteobacteria; Alphaproteobacteria; Rhodospirillales; Acetobacteraceae; Acidocella				taxon:525						Fri May 10 00:00:00 MDT 2013	MTPPSPDVWEIAIEGSGTGVWDRNIVTGDIWYSASWHAILGYTPGELSNQIETAYLRVHPEDLAYVQATMQAHFEARTAFYEVEHRLRCKDGSFKWVLSRGRVISRDAAGRALRMVGTTTDITARKQVEMELQVLADLDDLTQLPNRRHFRSRMSALLAELRQGRLAQASVMMIDIDRFKAINDSAGHAAGDAVIRHFADLLRKNLRADDVIGRLGGDEFAVLLPEMDEPAAVMLAARLKQAVSTSPASLAQIVLPYQVSIGIAGIDPGARSCDAALAPADTALYQAKARRR
	WP_144052829.1	0.396	1.85e-53	Acidocella sp. MX-AZ02	diguanylate cyclase [Acidocella sp. MX-AZ02]	1714275645	0.8187	331	52	314	Bacteria; Proteobacteria; Alphaproteobacteria; Rhodospirillales; Acetobacteraceae; Acidocella; unclassified Acidocella				taxon:1214225						Thu Aug 01 00:00:00 MDT 2019	MSHAFKTPDAQPLPEGEGDRQAMTPPSPDVWEIAIEGSGTGVWDRNIVTGDIWYSASWHAILGYTPGELSNQIETAYLRVHPEDLAYVQATMQAHFEARTAFYEVEHRLRCKDGSFKWVLSRGRVISRDAAGRALRMVGTTTDITARKQVEMELQVLADLDDLTQLPNRRHFRSRMSALLAELRQGRLAQASVMMIDIDRFKAINDSAGHAAGDAVIRHFADLLRKNLRADDVIGRLGGDEFAVLLPEMDEPAAVMLAARLKQAVSTSPASLAQIVLPYQVSIGIAGIDPGARSCDAALAPADTALYQAKARRR
	WP_132544616.1	0.393	2.17e-44	Plasticicumulans lactativorans	sensor domain-containing diguanylate cyclase [Plasticicumulans lactativorans]	1592666032	0.8421	334	47	424	Bacteria; Proteobacteria; Gammaproteobacteria; Candidatus Competibacteraceae; Plasticicumulans				taxon:1133106						Sat Mar 16 00:00:00 MDT 2019	MSPSPPVNPCPRHPALLALSLSGVLLATAGGATYTQLVRDSPFTHDCERRALSAGERRGFAVTAVVAGLGMLVMAGAIAQLGRAARRRTRRLEALRDALAHAEERWRFALQGADDGVWDWHVQTGEEYHSERWRAMLGYAEGEIADLAVEWEQRIHPDDREQVLADLHAHLAGRVPAYRSEHRVRCRDGAYKWILDRGVVIDRDAEGRPLRMVGTHVDISAARELQQRLHAQAEELRAANARLAEGERRLHEIANTDALTGVLNRRALLERARSEVERARRYHHPLAALVLDLDHFKRINDTHGHAAGDAVLRAVVGACTAALRTPDVFGRTGGEEFVALLPETDTAAAIEVAERLRVQVRALAIEIEPGVHAGTTMSIGVAMLETTDTDVDRLLARAD…
	CAB3627582.1	0.392	3.71e-45	Achromobacter spanius	hypothetical protein LMG5911_00613 [Achromobacter spanius]	1838849418	0.7456	334	80	318	Bacteria; Proteobacteria; Betaproteobacteria; Burkholderiales; Alcaligenaceae; Achromobacter				taxon:217203		LMG 5911	Human	LMG 5911		Wed May 06 00:00:00 MDT 2020	MMGTTTDISAVRAMSERLKRTADLVVNLTDAVPGLVFQCRAVPEGGSWFSYVSAGIWDMFELTAEDTRASTIAIEQRIHPEDLPAYRASLHAAAAALTPWHLEFRVCLPLQGVRWRQGDASPRRDADNGVVWHGFVTDITDRKRAELELRELAATDALTTLPNRRHFMSRIAAELTRIKGLGGLGSAVLMCDLDHFKHINDTWGHAIGDGVLQHFANMLRAQLRDTDLVGRIGGEEFAVVLPDTDIESAHLFARNVQRQIADTPYLLGERHIPLTVSIGISALHTKDDDAELALSRSDRALYYAKQRGRNRIESVPFR
	WP_012138209.1	0.392	5.95e-43	Marinobacter lipolyticus	sensor domain-containing diguanylate cyclase [Marinobacter lipolyticus]	501087946	0.7544	337	80	394	Bacteria; Proteobacteria; Gammaproteobacteria; Alteromonadales; Alteromonadaceae; Marinobacter				taxon:209639						Thu May 16 00:00:00 MDT 2013	MRDLKKRHTPLQRSVVIVVIYLCAGWLWITFSDAVAEAWISDTRMLSRVQTWKGLLFVLVTGGVLFAVLLAQFRKDCNLIKLQQDQREALRQQERQLAVLMGNLPGMAYRCRFDEHWTVLFASEGCQVLTGYAPDELVDNRVASYASLIDPESTDEVSRAVEASVAKDEPFSIEYALRRKDGQTIWVWERGRCIDDDGDLVLEGIVLDISDRKALEEELSELATNDPLTGLNNRREMTHLLEEEVARATRYGREVAFLWIDFDHFKEINDSFGHAAGDAVLRNVSHLLVDGIRTVDSVGRFGGEEFVILLPEMGVEEAREAAERLRQRVHETPIPLDTGETVPLTISIGIAVFPQHGRSPEALCAAADKAMYRAKQFGRNCVVMASAPAEAQNS
	MBC7696896.1	0.391	3.68e-49	Bacteroidia bacterium	sensor domain-containing diguanylate cyclase [Bacteroidia bacterium]		0.8421	340	53	339	Bacteria; Bacteroidetes; Bacteroidia	2018-07-02	Greenland: the Little Firn glacier in the Knuths Fjeld		taxon:2044936		FL-bin-174	glacial surface ice		glacier metagenome	Tue Sep 01 00:00:00 MDT 2020	MEDYLAHIPEIGFVLLLLILLVVVGAIYATKLKASEQLWKFALEGAGDGVWDWDISNDSTHLSNRYKEMFGFSDIDIHTSTEDWNNRIHPEDAASMNEAVHDYLTGKTTKYIHEHRVICKDKSIKWVLSRGMIVKRDNNGAPIRMVGTHADITTRKMLESKLENLAHFDTLTNLPNRTLLSDRLKIALAYAKREKKMLAVMFVDLDQFKEINDLYGHEAGDKVLKQISQRLVTCVRESDTVARMGGDEYVVLLPIIDSANDAYLVASKIVDAVIKPIAIGKISGETSVIVNVSASIGIAIYPQHGKDEKLLLINADIAMYQAKSNGKNQAKVFDTAILN
	WP_127329208.1	0.388	7.48e-42	Marinobacter sp. NP-4(2019)	sensor domain-containing diguanylate cyclase [Marinobacter sp. NP-4(2019)]	1551293171	0.7544	337	80	394	Bacteria; Proteobacteria; Gammaproteobacteria; Alteromonadales; Alteromonadaceae; Marinobacter				taxon:2488665						Wed Jan 09 00:00:00 MST 2019	MRDQKNRYRPLQRTVCIVLVYLCAGWLWITFSDAVAEAWFSDTRMLSRVQTWKGLLFVLVTGAVLFAVLLTQFRRDCSLIKLQQDQREALRQRERQMAVLMGNLPGMAYRCRFDEHWTMLFVSEGCQDLTGYAPDELVNNRVTSYASLIDAESNDVVSREVETAVAKDEPFSIEYALRRKDGQTLWVWERGRGVDDDGELVLEGIILDISDRKALEEELSELAIRDPLTGLNNRREMTHLLEEEVARATRYNRDLALLWIDFDHFKDINDSFGHAAGDAVLRNVSHLLLEGIRTVDSVGRFGGEEFVILLPEMGVEEAYEAAERLRQRVYETPIPLDTGESVPLTISIGISVFPQHGRTPESLCAAADKAMYRAKQSGRNCVVVASAPAEAHNS
	WP_165603391.1	0.387	1.69e-43	Halomonas sp. ALS9	sensor domain-containing diguanylate cyclase [Halomonas sp. ALS9]	1821374189	0.7076	336	95	274	Bacteria; Proteobacteria; Gammaproteobacteria; Oceanospirillales; Halomonadaceae; Halomonas				taxon:1805819						Mon Mar 16 00:00:00 MDT 2020	MSLTTGEVYWSSVVYEFFGVEPSSFIPGQEAFMAMVYPSDREKVAKALHAMLETGLNDITYRIVRPNGSIRWLHEMADNTSPDNPHIIFGTMHDITAQKALEEKLRKQAITDDLTGVFNRRYFMKRLRQAFSHFRRSGQNAAVLLFDVDYFKTVNDTYGHATGDLVLQQLCSLFKERFRVTDVVGRLGGEEFAVLLFEVSSEDAMAIAEDIRQMLAAKALTTKSGSTCHISVTCGVARFAEDDPTEESILHRADRSLYLGKHHGRDQVVGDGDH
	WP_158156245.1	0.386	4.48e-51	Pseudomonas fluorescens	diguanylate cyclase [Pseudomonas fluorescens]	1789027612	0.8392	335	49	347	Bacteria; Proteobacteria; Gammaproteobacteria; Pseudomonadales; Pseudomonadaceae; Pseudomonas				taxon:294						Thu Jan 02 00:00:00 MST 2020	MCHDGYRPLFRVTSVDADSEQPPKPDSAGDERNGLHELARRLLQAEQREQALLQQLAELRESQNRLALAIDNSGTGVWDRDVLNDTIHYSAGWKALLGYEPHELTPELKDSYKRVHPEDLPFVQATIQAHFQQRTSAYEVEHRVRCKDGSYKWINSRGRVVTRDAQGNPLRMIGTTTDITERKRLEADLQAHASMDFLTQLPNRRHFMQQLGAQRSRACVLMLDLDHFKHINDRWGHATGDLALKHFAGILSAQLRKTDAAGRIGGEEFAVLLRGTDSREACAFAIRLQEMLAVTPLMHGGRVIGLTVSIGVSDLREGDDNAEAALGRSDRALYRAKAGGRNRVVAE
	WP_094811146.1	0.385	3.1e-50	Bordetella genomosp. 12	sensor domain-containing diguanylate cyclase [Bordetella genomosp. 12]	1235660955	0.8567	333	41	427	Bacteria; Proteobacteria; Betaproteobacteria; Burkholderiales; Alcaligenaceae; Bordetella				taxon:463035						Wed Aug 23 00:00:00 MDT 2017	MPDTPAPLASAPALLASLMRQQLACEAAFVALSLPAIGWQCFGLPADQALALIDPHRGNGLLVLADLPGSAPHYAGHAWHDAGGALLGVAGLLLTQPPDAGLLASLARFAALAQAQAQALSALRQTEEALQALRADQERMALAVAGSGTGLWDRNIQTGDIHYSAGWKSLLGYAEHEIGSRIEESYARLHPDDTHYVKAAMQAHFDGATDAYQVEHRLLCRDGSYRWVASRGRIVTHDDQGRPLRMMGTTIDITERKLAEARLHELASTDGLTRLPNRRQLLQHLQTRWQALQQAPAEPAAVLMFDLDHFKDVNDRHGHAAGDDALAHFADILRKALQPDDAAGRMGGEEFAVILGRADAARADAFACRILRDTRATPLPTGARALTTSVGLSMMRADD…
	WP_075586468.1	0.384	3.93e-41	Rhodoferax antarcticus	sensor domain-containing diguanylate cyclase [Rhodoferax antarcticus]	1130415700	0.6959	337	100	268	Bacteria; Proteobacteria; Betaproteobacteria; Burkholderiales; Comamonadaceae; Rhodoferax				taxon:81479						Wed Jan 11 00:00:00 MST 2017	MAPEVLMADYTLLFRMVHPEDRAGLITVFQDAISKRQDYDHEFRLTTDTGEQRWLKTTATSVALQNNPDVTHLSGFLFDITENKTRQLQLKQMAYQDPLTQADNRRIFMEKLKNELARVERYGEEAALLMLDIDFFKRVNDTYGHVVGDTVLKHLVAVLYEGLRGVDSLGRLGGEEFAVLLPGTSHEAAVQLAERLRLAVQASPALQAGQTVPFTISLGVASITADVTDVKTALHLADKAMYRAKQTGRNRVCTADEAPPTTLQGSLD
	WP_104202816.1	0.383	3.43e-45	Halomonas saliphila	sensor domain-containing diguanylate cyclase [Halomonas saliphila]	1344451927	0.8187	336	57	335	Bacteria; Proteobacteria; Gammaproteobacteria; Oceanospirillales; Halomonadaceae; Halomonas				taxon:1848458						Fri Feb 16 00:00:00 MST 2018	MMDPRESRQAASDDKGSESAASPAECQQARYELEVARQEIVRLNRTLERIQQIARLGYWKASLTANELYWSNIIYDIFGVSQASFTPSVRAFKAMVHPEDRDSVDASMRRAQETGVHDVVHRIIRPDGEVRWVHELADYVPEGDDQVLVGTVRDITEQKTLELRLRQLSRTDELTGLYNRRYFMKRLVQELARFRRHGRPAAVVLFDYDHFKRINDTHGHAAGDQVLVNVSKLLRTRLRTNDLPARLGGEEFALLLPETDLPSAIEAAEKVREMVLRQTFTTETGNRFTTSITCGVAAFQDGEETLEAILQRADRNLYQGKRTGRNRVVSDASSA
	OGS67013.1	0.382	5.82e-54	Gallionellales bacterium GWA2_54_124	diguanylate cyclase [Gallionellales bacterium GWA2_54_124]	1085067135	0.9766	334	1	332	Bacteria; Proteobacteria; Betaproteobacteria; Nitrosomonadales	2011-08-25	USA: Rifle, CO		taxon:1798243			Rifle well CD01 at time point 1 / A; 5m depth; 0.2 filter		subsurface metagenome	Thu Oct 20 00:00:00 MDT 2016	MNLLYLIGVIATIAAVAGCWFVWDISRLNRKLLESEERWKFALEGAGDGVWDWNIPQDTVVFSARYKEMAGYTDEDIAANEAAWRNRIHPEDRTQVDAEIHAYLDGVTQAYYNEHRVLCRDGSIKWVLARGMIVSRMPDGKPMRMIGTHADITERKSMEERMRHMAHYDLLTELPNRALINERLQQAVIKARRDKTFMAVMFLDLDRFKPVNDELGHDIGDLLLKQVAQRLLSSVRASDTVARLGGDEFVVLLPAIEQQQDATVVAEKILHALKQTFKVADYEINISGSIGIAAYPEHGEDEKLLLINADIAMYHAKKDGRNDLRFYMPGMQ
	WP_159549751.1	0.381	4.13e-45	Halomonas sp. BC-M4-5	diguanylate cyclase [Halomonas sp. BC-M4-5]	1798334149	0.8099	335	59	279	Bacteria; Proteobacteria; Gammaproteobacteria; Oceanospirillales; Halomonadaceae; Halomonas				taxon:2497861						Sun Jan 19 00:00:00 MST 2020	MGYWRASLKANELFWSEAIYDIFGVKPNTFTPSIHAFKAMVHPEDLESVEASMRRAQETGSHDVEHRIVRPNGEVRWVHELADYFPEGDEQILIGTVRDITEQKKLELRLRQLSRTDELTGLYNRRYFMRRLLQELARYRRYLRPTSVVLFDFDHFKRINDTHGHPAGDQVLVKVSKLLRERLRTNDIPARLGGEEFALLLPETELEEAGEVAEKVRQLVLDQVFTSEEGHRFEVSITCGVSAFHGIEETVEGILHRADQNLYQGKRAGRNRVMVDERN
	WP_114478488.1	0.381	4.29e-44	Halomonas sp. PYC7W	sensor domain-containing diguanylate cyclase [Halomonas sp. PYC7W]	1434833330	0.8158	335	57	336	Bacteria; Proteobacteria; Gammaproteobacteria; Oceanospirillales; Halomonadaceae; Halomonas				taxon:2282305						Thu Jul 26 00:00:00 MDT 2018	MKASHNNSKHERPIGEARGGGSPAVSCERVRRELEEAHEEIAHLKYTLNRVQRIARLGYWRLSLKTGDLFWSDVIYDIFGVDPKSFTPSLLGFKAMVHPEDLESVEGAIVRAHQQGQHDVVHRIIRPDGEIRWVHELADNVPEGDDQILIGTVRDITEQKRLELRLRQLSRADELTGLFNRRYFMQRLVQELARYRRYDRPTAVVLFDFDHFKHINDTHGHPAGDQVLVSVGKLLREKLRTNDIPARLGGEEFALLLPETGLEEAVGVAEKVRQLVLAQAFTSEEGHCFGVSITCGVSAFHGTEETVEAILHRADQNLYQGKHAGRNRVVADEPDS
	WP_136631415.1	0.381	7.25e-44	Marinobacter salsuginis	sensor domain-containing diguanylate cyclase, partial [Marinobacter salsuginis]	1632319541	0.8772	335	36	341	Bacteria; Proteobacteria; Gammaproteobacteria; Alteromonadales; Alteromonadaceae; Marinobacter				taxon:418719						Fri May 03 00:00:00 MDT 2019	GRLVSRTPEGEPEWISGTHIEISSSKHYEQKLELIKAEQQQTIEHFEKMSSLLPGVIFQFEVRPDGTMSFPYASAGIERVYGVTPEQAKEDGSIVFNAIHPEDRKYVDQTINLSRESGENWICEYRVVNEGVTNWVLGRSKPEFKPDGTVLWHGAILDITSQKALEEQLRQNSTTDDLTGTANRRRFTEVLGWEFQRLKRNGAGYAVVLIDFDWFKKVNDRYGHHVGDLVLKETANRIKNELRSGDILGRIGGEEFAVLMPQSDEASSRQLAERLRQSVEELEFVGFTELRGTITCGVAISDKADEKPSQILVRADQAMYRGKAQGRNQVVVFDQTLSDPG
	WP_066801693.1	0.38	5.07e-50	Pseudodesulfovibrio indicus	sensor domain-containing diguanylate cyclase [Pseudodesulfovibrio indicus]	1055051819	0.8801	335	35	328	Bacteria; Proteobacteria; Deltaproteobacteria; Desulfovibrionales; Desulfovibrionaceae				taxon:1716143						Thu Aug 18 00:00:00 MDT 2016	MSISHQPVRVQGDPETYVSFEARDITDLKRSEETLKAFAERLDLATNAANIGIWEWDLLTDALHWDQKMFNLYRIAPTDPDELYDLWRLQVHPDDLPAVEREVARTIEGQGLLNTEFRIIRPDGATRIIRAHAQVQVDDNNVPHRLIGLNQDITEQRNMEDELRTLASTDPLTGASNRRQFMSRLSEEFERCKRYNTSLVLLSLDIDHFKRINDTYGHPSGDDVLKELVILCQSTLRTTDLFGRVGGEEFQAALILTHIAAGNNTAERLRRRVEQTRVSTHGEVISFTISIGITALRPEDNSIEDILKRADDALYEAKRSGRNRVVQL
	OHD79194.1	0.38	1.13e-47	Sulfuricurvum sp. GWF2_44_89	hypothetical protein A2023_04245 [Sulfuricurvum sp. GWF2_44_89]	1088551694	0.8918	335	31	319	Bacteria; Proteobacteria; Epsilonproteobacteria; Campylobacterales; Helicobacteraceae; Sulfuricurvum	2011-11-28	USA: Rifle, CO		taxon:1802241			Rifle well CD01 at time point 6 / F; 5m depth; 0.2 filter		subsurface metagenome	Fri Oct 21 00:00:00 MDT 2016	MINQSDYLKDELYTRISTDPSIFEFLQSGSLDGLWYWDLENPQNEWMNARFWELLGYDPKEKKHLASEWQELIDPDDLKVALENFHKHCEDPAHPYDQIVRYRHKNGKTIWVRCRGIAIRDAQGKPIRMLGAHNDLTELKELEENLRYMASTDALTGLMNRRSFEEHFEWSLKNRQRTSEVLSLAIIDIDHFKNINDTYGHQMGDLVLIAIASAIKEGSRENDFPARWGGEEFIVLLHGADAEQSLLVAERIRACIAKINIVHCEISASIGVSTFLPQIGEASRAFMDQCIALVDSALYEAKASGRNCVIHNLKKENRL
	TAN83968.1	0.378	5.48e-55	Gallionella sp.	diguanylate cyclase [Gallionella sp.]	1580811345	0.9737	333	1	340	Bacteria; Proteobacteria; Betaproteobacteria; Nitrosomonadales; Gallionellaceae; Gallionella	2020-05-18	USA: Tennessee		taxon:2052161		DP16D_bin.1	groundwater		groundwater metagenome	Mon Feb 25 00:00:00 MST 2019	MANNLIWLYLSLAITVMLLAFVSVVAFRFIRTSKALRESEERWKFALEGAGDGVWDWNVPADKAEFSRHYKEMHGFGDEDIAANTEAWQQRIHPDDRALVAADVHACLEGRTASYSNEHRIRCKDGSIKWVLARGMVVSRDDNGQALRMIGTHTNITERKATEERVRHLAHYDVLTGLPNRALLTDRMHQALAQTRRDKGMLAVMFLDLDKFKPVNDTFGHDIGDLLLKEVADRLLNSVRASDTVARIGGDEFVVLLPAIEQEQDATVVAKKILHALNQTFDIAGHSLHISSSIGIAAYPEHADDEKLLLINADIAMYHAKKGGRNNFRFYTNDMRGMAR
	EWM50243.1	0.378	1.25e-53	Bordetella holmesii	diguanylate cyclase domain protein [Bordetella holmesii 70147]	585214072	0.8567	333	41	339	Bacteria; Proteobacteria; Betaproteobacteria; Burkholderiales; Alcaligenaceae; Bordetella	2011	USA		taxon:1247647	Homo sapiens		blood	70147		Fri Feb 14 00:00:00 MST 2014	MVGLLLACPPAPEMRNRLAHFAALAQAQAQLLAALRQTEVALQARHADQERVLLAVTGSGTGLWDRNIQTGEIHYSAGWKALLGYADHEVGSRIEESYGRLHPDDAHYVKAAMQAHFDSTTDAYHVEHRLRCRDGSYRWVASRGRIVAHDEQGRPLRMMGTTVDITDRKLAEARLHELATTDSLTRLPNRRQLLHYLQTRWQQLQHAPDEPAAVLMLDLDHFKDVNDRHGHAAGDDALSHFADILRAALLPGDYAGRMGGEEFAVILGQADATRADAFACRILRDTRATPLPGGARALTTSVGLSMMRADDAGPQTVLARGDLALYRAKALGRNRREWG
	EWM46094.1	0.378	2.71e-52	Bordetella holmesii 35009	diguanylate cyclase domain protein [Bordetella holmesii 35009]	585209916	0.8567	333	41	434	Bacteria; Proteobacteria; Betaproteobacteria; Burkholderiales; Alcaligenaceae; Bordetella	2010	USA		taxon:1247645	Homo sapiens		blood	35009		Fri Feb 14 00:00:00 MST 2014	MICDPPYAGPLPPLASAPSLLASLMSQQFECEAAFVALRLPAADWQIAGLPTADALAFVGRHEGGALLVWPDQDKDAPLFYAGQAWLDTDGNVQGVVGLLLACPPAPEMRNRLAHFAALAQAQAQLLAALRQTEVALQARHADQERVLLAVTGSGTGLWDRNIQTGEIHYSAGWKALLGYADHEVGSRIEESYGRLHPDDAHYVKAAMQAHFDSTTDAYHVEHRLRCRDGSYRWVASRGRIVAHDEQGRPLRMMGTTVDITDRKLAEARLHELATTDSLTRLPNRRQLLHYLQTRWQQLQHAPDEPAAVLMLDLDHFKDVNDRHGHAAGDDALSHFADILRAALLPGDYAGRMGGEEFAVILGQADATRADAFACRILRDTRATPLPGGARALTTSVGL…
	WP_005016176.1	0.378	2.83e-52	Bordetella holmesii	sensor domain-containing diguanylate cyclase [Bordetella holmesii]	491157789	0.8567	333	41	428	Bacteria; Proteobacteria; Betaproteobacteria; Burkholderiales; Alcaligenaceae; Bordetella				taxon:35814						Tue May 07 00:00:00 MDT 2013	MPDPFPPLASAPSLLASLMSQQFECEAAFVALRLPAADWQIAGLPTADALAFVGRHEGGALLVWPDQDKDAPLFYAGQAWLDTDGNVQGVVGLLLACPPAPEMRNRLAHFAALAQAQAQLLAALRQTEVALQARHADQERVLLAVTGSGTGLWDRNIQTGEIHYSAGWKALLGYADHEVGSRIEESYGRLHPDDAHYVKAAMQAHFDSTTDAYHVEHRLRCRDGSYRWVASRGRIVAHDEQGRPLRMMGTTVDITDRKLAEARLHELATTDSLTRLPNRRQLLHYLQTRWQQLQHAPDEPAAVLMLDLDHFKDVNDRHGHAAGDDALSHFADILRAALLPGDYAGRMGGEEFAVILGQADATRADAFACRILRDTRATPLPGGARALTTSVGLSMMRAD…
	WP_084455593.1	0.377	1.42e-44	Novosphingobium rosa	diguanylate cyclase [Novosphingobium rosa]	1181046300	0.7719	334	71	329	Bacteria; Proteobacteria; Alphaproteobacteria; Sphingomonadales; Sphingomonadaceae; Novosphingobium				taxon:76978						Mon Apr 17 00:00:00 MDT 2017	MLSWIRTLLGGGRKAELARKEAATFRMLAEHNNDVIFRCSARGIAHYVSPSAERVLGWPADEIIGKGPADFVLPEDLPLIMAAQSQHQEGDESSPPLAYRVRRKDDTVVWVEGSARRVIAPESGEHELVIVMRDITERKQLEEQLSRLAMTDGLTGLANRRAFDAALDHEWLRTRRGNGQLSLLLMDLDHFKAFNDRYGHQVGDDCLRAVASAIQSALRRPADLAARYGGEELAVILPDTDAAGAVQVAEAIRNAVQALAIPHSENAGGIVTISTGVATALSRTGASIQMPSSLLQAADTALYKAKSNGRNRVETALLLSGEGSPSAAA
	NCB23195.1	0.375	2.23e-51	Deltaproteobacteria bacterium	diguanylate cyclase [Deltaproteobacteria bacterium]		0.845	337	49	445	Bacteria; Proteobacteria; Deltaproteobacteria	2013-04-07	Argentina: San Carlos Sur		taxon:2026735		INTA.CYC.066	first pond of the CYC serial dairy industry stabilization pond system		wastewater metagenome	Fri Jan 24 00:00:00 MST 2020	MATPHTAASTTNAEASSEVMRLFSSQVMENLLENMLNGVAFCKMIYENDQPVDFLFLFTNPAFHKQTGLGRVVGHLVSEIIPNIRESDQQLFQIYGRVARGGAPESFVMFFEGLQQWYSVSVYCPQPEHFIALFDVITERKNAEKVLHDRAIQLQFVLEGSELGFWDWNIVTNKVIRNERWAVMLGYSHEEMQQTTKQWTDFVHPDDREFAWTSINNVLEGRTTSHKLEYRMLHKDGSIRWILDQAKVMERDEHGRAVRMCGTHTDVTDRKALEEELIRQAHIDYLTGVNNRRYFMERAEHELRRANRSGSQLSIFMLDIDHFKRINDRYGHKVGDMVLKMLAEACQSALRDIDILARMGGEEFAVLLPETESSLAIEVARRLQDFINKASLPLEGNIT…
	WP_026368239.1	0.375	2.41e-48	Aminiphilus circumscriptus	sensor domain-containing diguanylate cyclase [Aminiphilus circumscriptus]	649574556	0.8333	332	48	305	Bacteria; Synergistetes; Synergistia; Synergistales; Synergistaceae; Aminiphilus				taxon:290732						Tue Jun 10 00:00:00 MDT 2014	MRRSEERGQFALEGSDLGVWDWNLLTNDVYFSPRWLEMLGYGPGELRERFSEWYDRVHPEDREHAVKETQRHIRGETPFYEARHRLRCKDGSYKWILSRGKVMSRNAEGKPLRIVGTHRDITEQVQVEESLRHAGTHDPLTGLPNRTLFNDHLLLAMAQARRNKTVVAVIFLDLDDFKEINDALGHDVGDLLLKAVSKRLKKEVREVDTVARMGGDEFTLILPGLHDRKDAEQVAERIREAVARPYSLGDRVLEVSASLGVSLYPLDGRDVRTLMKRADMAMYRAKNDGRNLWRFWEENTETSPE
	WP_111413146.1	0.375	7.43e-47	Halomonas lactosivorans	sensor domain-containing diguanylate cyclase [Halomonas lactosivorans]	1407959279	0.8158	335	57	336	Bacteria; Proteobacteria; Gammaproteobacteria; Oceanospirillales; Halomonadaceae; Halomonas				taxon:2185141						Fri Jun 22 00:00:00 MDT 2018	MKGSQGRIDHERLSGGAHAGRLPADPCGAIRNELEQAREEIRRLQRTLNRIQQIARLGYWKASLKENELFWSETTYDIFGVDPGTFTPSIRGFKAMVHPEDLESVEASMWRAQETGTHDVEHRIIRPDGEIRWVHELADYVPEGDEQILIGTVRDITEQKKLELRLRQLSRTDELTTLYNRRYFMQRLLQELARYRRYGRHASVVLFDFDHFKRINDTHGHPAGDQVLLNVGKLLREKLRTNDIPARLGGEEFALLLPETSLEEAVGVAEKVRQLVQEQAFTSEEGHRFGVTITCGVSAFHGTEETVEAILHRADQNLYEGKRAGRNRVVADEPGR
	NCC58881.1	0.374	2.18e-47	Synergistales bacterium	diguanylate cyclase, partial [Synergistales bacterium]		0.8246	334	53	302	Bacteria; Synergistetes; Synergistia; Synergistales	2013-09-05	Argentina: Vila, Santa Fe		taxon:2268201		INTA.AUR.055	first pond of the AUR serial dairy industry stabilization pond system		wastewater metagenome	Fri Jan 24 00:00:00 MST 2020	ALEGAEAGVWDMSLGDGSIFFSSQWKRMFGYHGGDVPKTIAAFRELIHPEDLKGSLSSFSGYLEGKFSAYRCEFRLKKKDGSWCWVLSAGKAVRKDEEGRPVRVIGTHTDITERKKTERIIIHQATHDMLTDLPNRVLFVDRLGLAMAAASRSGTKLGVAFLDLDNFKTVNDIKGHQTGDHLLVMAAERFRGELRGSDTVARMGGDEFTFLFPLVGSLEDAEKAASRILRSLEAPFRIDGSSFSISASIGLCLFPDDGEDPETLMKRADMAMYEAKRQGKNTIRSWGRLQGTALIAELKRKG
	MBA3696054.1	0.374	2.45e-46	Methylotenera sp.	sensor domain-containing diguanylate cyclase [Methylotenera sp.]		0.8246	333	52	345	Bacteria; Proteobacteria; Betaproteobacteria; Nitrosomonadales; Methylophilaceae; Methylotenera; unclassified Methylotenera	2020-01-15	Antarctica: Mackay Glacier regions, Mount George Murray		taxon:2051956		MGR_bin363	mineral soil		soil metagenome	Tue Jul 28 00:00:00 MDT 2020	MQTFTDTHIVGISLGLSVALVLLFVVFYARYVANVKKQMASEELWRFALEGAGDGVWDWDLVNDTARTSDRYKEMFGFNNEDSEANQDLWRNRIHPEDLPSMTTAVNNYLTGKTEKYIHEHRIICKDQSIKWVLSRGMIVHRDRYEKPTRMVGTHTDITDRKLLQNKLENLAHFDSLCNLPNRTLFSDRLKLALAYAKREKKMLAVLFIDLDQFKEINDLYGHETGDMVLQATSLRLISCVRGSDTVARMGGDEFTILLPIIDHEQDAILVANKIVEAVVKPIQLENFKDIPLTNLHVSSSIGISIYPQHGKDEKLLMINADMAMYQAKHNGKNQSKIFNSSMLN
	WP_010629783.1	0.374	6.23e-46	Halomonas sp. KM-1	sensor domain-containing diguanylate cyclase [Halomonas sp. KM-1]	498315627	0.8158	335	57	336	Bacteria; Proteobacteria; Gammaproteobacteria; Oceanospirillales; Halomonadaceae; Halomonas				taxon:590061						Sun May 12 00:00:00 MDT 2013	MKGSHNRIDDGSSPEETHGSGSGGGSCQRIRRELEEAREEIAHLKRTLHRVQQIARLGYWRLSLKSNELYWSAVIYDIFGVDPKTFTPSLQAFKAMVYPEDIESIESAIVRAQQQGQHDMEHRIIRPDGEIRWVHELADYMPEGDDQILIGTVRDITEQKRLELRLRQLSRTDELTGLFNRRYFMQRLLQELARYRRYGRPTSVVLFDFDHFKRINDTHGHPAGDQVLVKVSKLLRERLRTNDIPARLGGEEFALLLPETDLEEAVGVAEKVRQMVLEQEFTSEEGHRFEASITCGVSAFHGTEETVEAILHRADQNLYQGKRTGRNRVIADEWNS
	WP_167111676.1	0.374	9.62e-45	Halomonas sp. DX6	diguanylate cyclase [Halomonas sp. DX6]	1826348392	0.8187	336	57	336	Bacteria; Proteobacteria; Gammaproteobacteria; Oceanospirillales; Halomonadaceae; Halomonas				taxon:2717286						Sun Mar 29 00:00:00 MDT 2020	MKDSHNNIDNQRQSSGAHSCDSPDSPCQRGRRELEEAREEIARLNRTLHRIQCIARLGYWKASLKANELFWSEAIYDIFGVDPSTFTPSIRAFKAMVHPEDLESVEASMWRAQETGSHDVEHRIVRPDGEVRWVHELADYMPEGDEQILIGTVRDITEQKRLELRLRQLSRTDELTALFNRRYFMQRLVQELARYRRYGRSTAVVLFDFDHFKRINDTHGHSAGDQALVSVGKLLRSKLRTNDIPARLGGEEFALLLPETSLEEAVGVAEKVRQLVEQQEFMSEEGHRFGASITCGVSAFQGTEETVEAILHRADQNLYEGKRAGRNRVVADEPDS
	NJN46117.1	0.374	1.26e-44	Candidatus Competibacteraceae bacterium	diguanylate cyclase [Candidatus Competibacteraceae bacterium]		0.8187	327	48	343	Bacteria; Proteobacteria; Gammaproteobacteria; Candidatus Competibacteraceae	2020-04-18	South Africa: Cape Recife		taxon:2053538		RL_2_5	Stromatolite		stromatolite metagenome	Sun Apr 05 00:00:00 MDT 2020	MNHAQALESLRLSEERYAAAVRSTNDGIWDWDLNTDTVYYSARWKAILGYAEPELGTSSGEWYGRVHPEDLGKLKIDFTAYVNGDRSLFTNEHRMMHRDGGYRWVRTQGVLLRSSRVAGSMTDITDRKRFETELMHSALHDSLTGLPNRRFFLERLDEALRANQNQARCAVLFLDLDRFKVVNDSLGHAAGDELLRQFAERLRQVLQQGETVARFGGDEFSILLEGVDNTERACRIAEHIDQCLSQPISVQGHSFSLSSSTGIAMSNGRYGPTDLLRNADIAMYEAKSAEHKRYALFNEAMLERVQTRLRLEDELRQAIERQEFVLYYQRSVRLSSMPLDSKP
	OGS67327.1	0.373	1.43e-49	Gallionellales bacterium GWA2_54_124	diguanylate cyclase [Gallionellales bacterium GWA2_54_124]	1085067449	0.9532	332	7	352	Bacteria; Proteobacteria; Betaproteobacteria; Nitrosomonadales	2011-08-25	USA: Rifle, CO		taxon:1798243			Rifle well CD01 at time point 1 / A; 5m depth; 0.2 filter		subsurface metagenome	Thu Oct 20 00:00:00 MDT 2016	MMDFFLNLAGEDYLLALAGFVIISLLAASVTLAKLARELRQSEERWKFALEGAGEGVWDWDIPQNTVTLSPRYKEIVNYNDEDTTAYETTWHQHIHPDDRAEVDASIQNYLSGNGNSYYNEHRILCRDGAVKWVLARGMIVSHGANGKPLRMIGTLSDITVRKNIDERLRYMAHYDPLTNLPNRALLSERLQQSVVRARRDKSTMALMFLDLDKFKPVNDTLGHEAGDQLLQQVAVRLLSCVRESDTIARIGGDEFVILLHAIDQECDAAKVAEKVLRSLNLPFNIDKHEISISGSIGIAAYPQHGDDEKLLLINADIAMYQAKKEGRNSYRFFTQQSLNELTGKFQRFDAA
	WP_128445336.1	0.373	1.07e-40	Rhizobium sp. 24NR	diguanylate cyclase [Rhizobium sp. 24NR]	1561136873	0.7778	342	77	332	Bacteria; Proteobacteria; Alphaproteobacteria; Rhizobiales; Rhizobiaceae; Rhizobium/Agrobacterium group; Rhizobium				taxon:2503024						Wed Jan 23 00:00:00 MST 2019	MLKFLSKLFSRRTSSRRPDAAVDFQTLAEGNNDVIFRCGKDGIVNYVSPSIRLFGWVPEEVLGQGPAMFILPEDLPAVLAVLEKHKAGVESTRISFRLRRKDGTPVWLEASARTVADAVCGSGDVVVVLRDVEERKQLEERLCRLAMTDGLTGLANRRAFDEALESEWLRVRRTKGRLSLLLIDLDHFKGFNDHYGHQVGDDCLRAVASAIQEALQRPADLAARYGGEEIAVILPNTDLAGAVAVAVSVRSAVEALCIPHVVTGAGAEKVTISVGVATALSAVGASIQMPAGLLRAADTALYKAKNNGRNRVETALVLSGDISTSSSEASTG
	NOS98520.1	0.372	6.63e-51	Methylotenera sp.	sensor domain-containing diguanylate cyclase [Methylotenera sp.]		0.8246	333	52	333	Bacteria; Proteobacteria; Betaproteobacteria; Nitrosomonadales; Methylophilaceae; Methylotenera; unclassified Methylotenera		Netherlands		taxon:2051956		WB-IL-09	Wall biofilm		drinking water metagenome	Thu May 21 00:00:00 MDT 2020	MNYSQNLPLVIMFLALLLTFIVAGIYYALKLKKSEELWKFALEGAGDGVWDWDIKNDVASLSLRYIEMFGFDKDDIHKRSMKAWNNRIYPEDAPSMTAAVNSYLTGKSEKYVHEHRVICKDKSIKWVLSRGMIVKRDASGKPIRMVGTHTDITARKLLETRLENLAHFDPLSNVPNRTLFNDRLKLALSYAKRERKMLAVMFVDLDLFKEINDLYGHEIGDIVLKKVSRQLVSCVRESDTVARMGGDEFVILLPIIDNENDAALVAKKIVDAISQPIKVEKLDLHVTCSLGIAIYPQHGIDEKLLVINADMAMYQAKKNGKNQAKFFDAAMLD
	PKO53625.1	0.371	1.45e-48	Betaproteobacteria bacterium HGW-Betaproteobacteria-20	GGDEF domain-containing protein [Betaproteobacteria bacterium HGW-Betaproteobacteria-20]	1308936155	0.8246	333	52	334	Bacteria; Proteobacteria; Betaproteobacteria	2014	Japan: Horonobe URL		taxon:2013712		HGW-Betaproteobacteria-20	groundwater		groundwater metagenome	Wed Dec 13 00:00:00 MST 2017	MNHSQNLPLVIGFFILWLAFVAVGIYYAMKLKKSEELWKFALEGAGDGVWDWDIQNDVVKLSNRYIEMFGFNDNDIHTTSIKEWDNRIHADDAASMAKAVEDYLTGKSEKYVHEYRVICKDKSIKWILSRGMIVKRDSHGKPLRMVGTHTDITARKQLESRLENLAHFDPLSNVPNRTLFNDRLKLALSYAKREKKMLAVMFVDLDLFKEINDLYGHETGDIVLKKVSRQLVSCVRESDTVARLGGDEFVILLPIIDHENDAALVATKIVEAISQPIKVEKANLHITCSIGIAIYPQHGKDEKILMINADMAMYQAKKDGKNQSKFFDEAMRLK
	GBG12614.1	0.37	1.29e-44	Novimethylophilus kurashikiensis	uncharacterized protein NMK_0145 [Novimethylophilus kurashikiensis]	1373430529	0.962	333	5	351	Bacteria; Proteobacteria; Betaproteobacteria; Nitrosomonadales; Methylophilaceae; Novimethylophilus				taxon:1825523				La2-4		Tue Apr 03 00:00:00 MDT 2018	MAFMPSVTTINTNWLYALLIASTVLAFIASIAAMRFLRLSRALRESEERWKFALEGAGDGVWDWNVQTDEVVFSRRYKDMYGFTDNDIEAGDEAWKQRIHPDDRERVAEDVRDCLAGKTVSYVNEHRVCCKDGSIKWVLARGMIVSRDANGTPLRMIGTHTDITLRKSAEDQTRHLAHYDALTELPNRTLINDRLQQAIVKAKRDKNRMAVMFVDLDQFKPVNDNLGHDIGDLLLKQVARRLQSCMRESDTVARIGGDEFVVLLPEIDREADAEVVAAKIRNALQLPFEAAGHYLSISCSTGIAVYPDHGLDEKLLLINADIAMYRAKKAGKNNYQFYSGEFQEKLEPTLP
	WP_109013957.1	0.37	1.3e-44	Novimethylophilus kurashikiensis	sensor domain-containing diguanylate cyclase [Novimethylophilus kurashikiensis]	1388986434	0.962	333	5	348	Bacteria; Proteobacteria; Betaproteobacteria; Nitrosomonadales; Methylophilaceae; Novimethylophilus				taxon:1825523						Sat May 12 00:00:00 MDT 2018	MPSVTTINTNWLYALLIASTVLAFIASIAAMRFLRLSRALRESEERWKFALEGAGDGVWDWNVQTDEVVFSRRYKDMYGFTDNDIEAGDEAWKQRIHPDDRERVAEDVRDCLAGKTVSYVNEHRVCCKDGSIKWVLARGMIVSRDANGTPLRMIGTHTDITLRKSAEDQTRHLAHYDALTELPNRTLINDRLQQAIVKAKRDKNRMAVMFVDLDQFKPVNDNLGHDIGDLLLKQVARRLQSCMRESDTVARIGGDEFVVLLPEIDREADAEVVAAKIRNALQLPFEAAGHYLSISCSTGIAVYPDHGLDEKLLLINADIAMYRAKKAGKNNYQFYSGEFQEKLEPTLP
	MBT13736.1	0.369	3.92e-44	Oceanospirillaceae bacterium	hypothetical protein CMI02_17075 [Oceanospirillaceae bacterium]		0.8392	336	50	295	Bacteria; Proteobacteria; Gammaproteobacteria; Oceanospirillales; Oceanospirillaceae; unclassified Oceanospirillaceae	2010	Atlantic Ocean: South Atlantic Ocean		taxon:1899355		NP35	marine water sample		marine metagenome	Thu Oct 26 00:00:00 MDT 2017	MGNRESLLAFVLNEATDGMWEWDVKRDQVFYSMPLKRMLGYGPYEIEHNLFTWKDSIHPEDSARVMQELDAYLHGRHDRYDLEYRLGKRAGGYVWIHDRGHVSERDASGKAQRVVGMVRNIHSRKLMEEQLIRMATRDELTGLLNRRSGYVAFDQQLQLALREQQALSIALFDLDAFKMINDTYGHQVGDRALSMAAGLMSSRIRRSDILMRWGGEEFLLVMPDTDHQGARGLAEEIRSTLQETPFRTAGCDLRLTLSAGLASFPQDGKSTSQLVHYADNALYAAKEKGRNRVEG
	OYW18100.1	0.368	3.05e-45	Burkholderiales bacterium 12-64-5	hypothetical protein B7Z52_05650, partial [Burkholderiales bacterium 12-64-5]	1232342904	0.8275	331	49	380	Bacteria; Proteobacteria; Betaproteobacteria; Burkholderiales	2020-09-14	Canada: Ontario		taxon:1970494		12-64-5	Mine wastewater		mine drainage metagenome	Wed Aug 16 00:00:00 MDT 2017	TGEPVHGVVVGVTLQSGKRRWLQLSSQLMSGGSGTQRRAVTSFIDLTAEKLLAADLAAERRRLTAAIEGTRAGVWEWDVLTGETRVSDLWAQILGHELAELQPTTMRTLTDRMHPDDRAESEQRMRRHFAREAETYDCEFRVRHKAGHWIWLRGRGRVATWTPDGRPALMFGTHVDITVRKELEQQLVAAARNDRLTGLPNRDALIDKIEQAAAGTGARPGGPFAVLFLDFDRFKLVNDTMGHDAGDLLLKRVAGRLRTAIDTNSAGEALRTGDFVARFGGDEFVVLLNDIAEPAQAMLVANRLIEVAAPPHLIKGKEVHSTVSIGIALGRPGSCSAEELLRNADMAMYEAKHAGRARAMLFDESMHTRLERAMKIEQAL
	WP_066447144.1	0.366	3.08e-43	Halomonas chromatireducens	sensor domain-containing diguanylate cyclase [Halomonas chromatireducens]	1054680966	0.8246	338	57	336	Bacteria; Proteobacteria; Gammaproteobacteria; Oceanospirillales; Halomonadaceae; Halomonas				taxon:507626						Thu Aug 18 00:00:00 MDT 2016	MKAAHNNSKRERPKGESHYGGSPAVSCEQVQRELEEAHEEIAHLKYTLNRVQRIARLGYWRLSLKTGDLFWSEVIYDIFGVDPKSFTPSLLGFKGMVHPEDLESVEAAIVRAHQKGQHDVVHRIIRPDGEIRWVHELADNVPEGDDQILIGTVRDITEQKKLELRLRQLSRTDELTALFNRRYFMQRLVQELARYRRYGRPTSVVLFDFDYFKRINDTHGHPAGDQVLVSVGALLRERLRTNDIPARLGGEEFALLLPETGLKEAVGVAEKVRQLVFEQAFMSEEGNRFSVSITCGVSAFHGTEETVEAILHRADQNLYEGKRAGRNRVVAEERGR
	WP_003274795.1	0.366	1.55e-41	Ralstonia solanacearum	diguanylate cyclase, partial [Ralstonia solanacearum]	489367969	0.8187	330	51	315	Bacteria; Proteobacteria; Betaproteobacteria; Burkholderiales; Burkholderiaceae; Ralstonia				taxon:305						Tue May 07 00:00:00 MDT 2013	AYVLDGAGLGTFDWSMRVRHVSFNRRTAEMLGYEPEELSSDPQDWFAMVHPQDAVLSLRRIYRHLRGDADSFEVEQRLRGAEGQWVWVSARGRVTQRDGFGIAVRVSGTLQDVTKRRAMLDQAHHLALHDPLTDLPNARLLRDRLFVAIQAARRARSLVAVVFVDLDRFKPINDEYGHGVGDLVLKATAMRLRSGLRASDTVARLGGDEFVAVLTHCQTRDDVEQTVERLIEQLQAPFRVEGHVLSMGVSAGVALYPSDGRDAQGLIRCADAAMYEVKRAGGSGFGFHASLNYERLMNMRQRGPDADGDGEADGR
	NCA78400.1	0.366	1.94e-41	Alphaproteobacteria bacterium	diguanylate cyclase [Alphaproteobacteria bacterium]		0.8099	335	59	324	Bacteria; Proteobacteria; Alphaproteobacteria	2013-04-07	Argentina: San Carlos Sur		taxon:1913988		INTA.CYC.164	first pond of the CYC serial dairy industry stabilization pond system		wastewater metagenome	Fri Jan 24 00:00:00 MST 2020	MDYKEMTKEQLLQRIEELERLNRELIFEKHQETKLEYAWTGNLGQWYWDMKTNQVTFNPLKVITLGYDEEEIPEHVNYQYFTEKLHPEDYEKAMEAMLDHLHGKAPVYEVEYRIRTKEGQYRWYYDRGKITQRDDRGKPLFLAGIVFDVTERKEMEQELEIKNQMLTELSSVDGLTRIPNHRTLVETLKGYMMEANRGKAPLSIALFDIDNFKSVNDTKGHVFGDQVLIRVAEILTETVRGQDMAGRYGGEEFLVLLPGADEEAAKSIAERIRKNVEEYAFEEEYHITLSGGVSSYQGESISDFIQQADSRLYEAKRSGKNKVI
	WP_181516576.1	0.365	2.71e-43	Halomonas kenyensis	diguanylate cyclase [Halomonas kenyensis]	1883909966	0.8158	335	57	336	Bacteria; Proteobacteria; Gammaproteobacteria; Oceanospirillales; Halomonadaceae; Halomonas				taxon:321266						Mon Aug 03 00:00:00 MDT 2020	MKGTSNNHGNAKEAPDTPTSGGSSDSVWRLRRELEQARQEIAELKRTLHRVQQIARLGYWRLSLKTSELFWSEVIYDIFGVDPKTFVPSLTAFKAMVHPEDLESVEAALIRAQHKNHHDIVHRIIRPDGEVRWVHELADYAPEGDEQILIGTVRDITEQKKLELRLRQLSRTDELTGLFNRRYFMQRLVQELARYRRYGRSTSVVLFDFDHFKRINDTHGHPAGDQVLVKVGKLLQERLRTNDIPARLGGEEFVLLLPETGPEEAVEVAEKVRRLVMEQEYTSEEKHCFKVTITCGVSAFQDVEETVEAILHRADENLYQGKRTGRNRVISDGWDS
	WP_086511459.1	0.364	2.25e-45	Halomonas	MULTISPECIES: sensor domain-containing diguanylate cyclase [Halomonas]	1197267421	0.8158	335	57	336	Bacteria; Proteobacteria; Gammaproteobacteria; Oceanospirillales; Halomonadaceae				taxon:2745						Wed May 24 00:00:00 MDT 2017	MKGSHNRIDDGSSPEETHGSDSCGDLCHRTRRELDEAREKIAHLKRTLLRIQQVARLGYWRASLKANELYWSEVTYDIFGVDPDTFTPSIRAFKAMVHPQDVESVESSMRRAEQTGNHDVVHRIIRPDGEVRWVHELADYVPEGDDQVLIGTVRDITEQKKLELRLRQLSRTDELTGLFNRRYFMQRLLQELARYRRYGRPTSVVLFDFDHFKRINDTHGHPAGDQVLVKVSRLLRERLRTNDIPARLGGEEFALLLPETGLEEAVGVAEKVRQLVLEQAFTSEEGHRFEASITCGVSAFHGTEETVEAILHRADQNLYQGKRTGRNRIVADEWDS
	WP_052703708.1	0.364	6.89e-42	Halomonas sp. KO116	sensor domain-containing diguanylate cyclase [Halomonas sp. KO116]	919148076	0.8187	338	59	308	Bacteria; Proteobacteria; Gammaproteobacteria; Oceanospirillales; Halomonadaceae; Halomonas				taxon:1504981						Wed Aug 19 00:00:00 MDT 2015	MFSKHLTQEEWQAYTRTLQKLHKVGRLGYWQMSLATGDVYWSEVVYEFLDVDPRDFTPSHEAFMSMVHPLDQAKVAKSRQEMLEVGFTDIKYRIIQPSGCIRWLHEMADNTSPDDPNILLGTLHDITAHKALEEKLRKQAITDDLTGVFNRRYFMKRLRQAFSHYLRSDQNAAVLLFDVDYFKTVNDTYGHAMGDQVLQQVCRLFTKRFRETDIVGRLGGEEFAVLLFEVSSEDAVAIAEHIRQALAAHTFKTEAGSTFHISITCGVSSFAEDDPTEDSVLHRADKSLYLGKHHGRDQVVGEEQKRIE
	AJY49013.1	0.364	8.54e-42	Halomonas sp. KO116	diguanylate cyclase [Halomonas sp. KO116]	779736819	0.8187	338	59	326	Bacteria; Proteobacteria; Gammaproteobacteria; Oceanospirillales; Halomonadaceae; Halomonas	2012-10-15	Egypt		taxon:1504981			Nile Delta Mediterranean Sea surface water	KO116		Tue Mar 24 00:00:00 MDT 2015	MASRHSILFSSNSSSDSQMFSKHLTQEEWQAYTRTLQKLHKVGRLGYWQMSLATGDVYWSEVVYEFLDVDPRDFTPSHEAFMSMVHPLDQAKVAKSRQEMLEVGFTDIKYRIIQPSGCIRWLHEMADNTSPDDPNILLGTLHDITAHKALEEKLRKQAITDDLTGVFNRRYFMKRLRQAFSHYLRSDQNAAVLLFDVDYFKTVNDTYGHAMGDQVLQQVCRLFTKRFRETDIVGRLGGEEFAVLLFEVSSEDAVAIAEHIRQALAAHTFKTEAGSTFHISITCGVSSFAEDDPTEDSVLHRADKSLYLGKHHGRDQVVGEEQKRIE
	WP_013147562.1	0.361	1.36e-44	Methylotenera versatilis	sensor domain-containing diguanylate cyclase [Methylotenera versatilis]	502912586	0.848	341	52	331	Bacteria; Proteobacteria; Betaproteobacteria; Nitrosomonadales; Methylophilaceae; Methylotenera				taxon:1055487						Sat May 18 00:00:00 MDT 2013	MNFSQTLPLNIALIIMLLPLIAVGFYYIKLRNSEELWKFALEGAGDGVWDWDISNDKAYFSDRYKEMLGFNNEEVDNNIKEWNNRVHPDDAASLDQAVSDYLSGKTEKYIHEHRVICKDRSIKWVLSRGMIVKRDKHGKPLRMIGTHTDITARKLLETRLENLAHFDALANVPNRTLFNDRLKLALSYAKREKKMLAVMFIDLDLFKEINDLYGHETGDIVLKKVSRQLVSCVRESDTVARMGGDEFVILLPIIDEIEDVKLVASKIVEAVAQPIKVAKTHLHITCSIGIAVYPQHGKDEKLLVINADMAMYQAKNSGKNQAKFFEEAMLN
	KJS88952.1	0.361	2.66e-43	Peptococcaceae bacterium BICA1-8	hypothetical protein JM58_00015 [Peptococcaceae bacterium BICA1-8]	780921786	0.848	335	46	314	Bacteria; Firmicutes; Clostridia; Clostridiales; Peptococcaceae	2013-01-10	Switzerland: Mt Terri URL, St-Ursanne		taxon:1531962		BICA1-8	Opalinus Clay rock		rock porewater metagenome	Tue Mar 24 00:00:00 MDT 2015	MNENSFGKYGVMCEKVNDAEDNEVIFRQLIENINNVFWVMDLVTTKIIYISPAYEEIWGRPCNFLYDNPSSFMTCVHPRDLPKIKKVMEHLQITGEKVEEEYRIIRSDGSIRWIWGRMFSIFDNQNKVYRIVGVAEDITRRKQLEHELIRLATVDPLTGTNNRYSFLERGQTELTRALRYGKPFTLLMLDIDDFKQVNDNFGHHMGDEVLKRMVRKSTVTLRETDIFGRLGGEEFGVILIETDAVKGLVIAERLRANLAKLKIKTGKKIIRFTVSVGLATLKKGDISIGKIMRRADKALYEAKNKGRNRVVRGC
	WP_145840879.1	0.36	1.16e-51	Denitratisoma sp. DHT3	diguanylate cyclase [Denitratisoma sp. DHT3]	1719556743	0.9064	334	25	373	Bacteria; Proteobacteria; Betaproteobacteria; Nitrosomonadales; Sterolibacteriaceae; Denitratisoma				taxon:1981880						Tue Aug 06 00:00:00 MDT 2019	MIPYLLFIAGLLALLALIVGYFGRLNQRLRQVLKQRDEALQRSQDSEERLRLALECAGDGVWDWNIVEDSAHYSDGWWAIIGYPPDSTRKDDSTFASLVHPEDMPRVQEAQQRHWRGETPIYRCEFRMRSRDGSWRWVLSRGMLWARTPQGDPLRMLGTHLDITERKLAESALAKANSWLHIQLQKIQELQTQLANQAIRDSLTGVFNRRYLDETLEREVARTRRDGHPLSVVMVDLDHFKTLNDSYGHLAGDQIIKTVADLLRADTRAEDVVCRYGGEEFLVVLPGMTLDHAQARAETWRERFADAELSFGDFTLRITGSFGVSSYPQHGKTPDDLTHAADSALYQAKHLGRNRVEIYSGESIAFVAKTSSC
	OIO70722.1	0.36	1.05e-47	Zetaproteobacteria bacterium CG1_02_55_237	hypothetical protein AUJ58_02115 [Zetaproteobacteria bacterium CG1_02_55_237]	1101112543	0.8392	334	48	310	Bacteria; Proteobacteria; Zetaproteobacteria	2009-11-08	USA: Crystal Geyser near Green River, Utah		taxon:1805428		CG1_02_55_237	groundwater filtered through a a 3.0 um filter and then through a 0.2 um filter		groundwater metagenome	Wed Nov 09 00:00:00 MST 2016	MLKRLETSEERLKIATDGTHEGFWLWDIKTEHSWFAPNFKSLLGYAKDEAFPEEFSTWESRIHPEDKERVLESLKQHLENNVTYDCDHRLRMKSGEYKWFRDRGVAVRDDSGQPIQMGGSIQDINDLKQAEEQLKLRNEELQKLSLHDSLTGIANRRMFDRLLEIEWARAQRSKQMLSLLFIDIDFFKQYNDHYGHQAGDACLKQIAKTLSFIARRPADLVARYGGEEFVVLLPETAEEHALRLAQLCQSAVVEQDIPHEASAVKDVVTISVGVCSVEVTAGMQAKALIEAADKAQYQAKKNGRNRVEVL
	WP_111568827.1	0.358	9.5e-49	Aliidiomarina maris	sensor domain-containing diguanylate cyclase [Aliidiomarina maris]	1408315281	0.8216	334	54	321	Bacteria; Proteobacteria; Gammaproteobacteria; Alteromonadales; Idiomarinaceae; Aliidiomarina				taxon:531312						Sat Jun 23 00:00:00 MDT 2018	MKQPDPIQPELSPEDATTQLRRFEVRSSEALLQLLDNGEVGLWEWNIASGENLVSVAWAAMLGYELSKLQPTNYERFSQLIHPDDIAEVESNVKAHIEGKVPKYKANFRLRHQQGHWIWVKARGQITEWDSQGTPTVMSGIHLEITALKTTEETLRTRSITDEMTRWFNRGHFLHAGSRAVKRAQRQHTRLALIMFDIDHFKSINDSYGHATGDSVIQKVTQLVGRRVRSVDIAARMGGEEFAILLEGASLGDARSIAEQVRKQISGTEFKTTSGLNFHVTISFGVSMLQPEDSSIDSLLSRADSALYKAKTNGRNRTELA
	NIC37648.1	0.357	3.09e-45	Halomonas desiderata	sensor domain-containing diguanylate cyclase [Halomonas desiderata]		0.8246	338	57	336	Bacteria; Proteobacteria; Gammaproteobacteria; Oceanospirillales; Halomonadaceae; Halomonas		Germany: Gottingen		taxon:52021			sewage treatment plant	FB2		Tue Mar 24 00:00:00 MDT 2020	MKGSHNRIDDGSSPEETHGSDSCGDLCHRTRRELDEAREKIAHLKRTLLRIQQVARLGYWRASLKANELYWSEVTYDIFGVDPDTFTPSIRAFKAMVHPQDVESVESSMRRAEQTGNHDVVHRIIRPDGEVRWVHELADYVPEGDDQVLIGTVRDITEQKKLELRLRQLSRTDELTGLFNRRYFMQRLLQELARYRRYGRPTSVVLFDFDHFKRINDTHGHPAGDQVLVNVSKLLRERLRTNDIPARLGGEEFALLLPETGLEEAVGVAEKVRQLVLEQEFTSEEGHRFEASITCGVSTFHGTEETVEAILHRADQNLYQGKRTGRNRVIADEWDS
	KAB2890489.1	0.356	5.48e-52	Burkholderiaceae bacterium	sensor domain-containing diguanylate cyclase, partial [Burkholderiaceae bacterium]	1759928187	0.9737	338	6	349	Bacteria; Proteobacteria; Betaproteobacteria; Burkholderiales; Burkholderiaceae	2020-05-19	Netherlands: Ooijpolder		taxon:2030806		SB23	biomass on anode of bioreactor after 21 days		bioanode metagenome	Wed Oct 09 00:00:00 MDT 2019	LYGLVFLAVALSLTVSVGLLQRKQRALLRMTLLREQESREHAEQVNLALAGADLGLWDLNLATGARTVNARAQAMVGLGPHDPIDGLEGWLGKVHPEDRAAVFEARGAQELDTDAPFEADYRVRHRDGPWIWIHSRGKLTHRGTDGAPLRLTGTYLDITQRKAAEEQIAALAFHDPLTQLPNRRLLQDRLGQVQRTSARSGAMAALLFMDLDRFKWVNDTLGHDMGDHLLLQVAQRLKDCLRQSDTVARLGGDEFVLLVYPLGETPEQARAHALTVAHNVLAALREPMALGTLEHTITSSIGVALFRGTGEPVEQVLKRADQAMYQAKAAGRNQAYIDGAQEGAAVQAA
	NCC47454.1	0.355	3.62e-44	Clostridia bacterium	sensor domain-containing diguanylate cyclase [Clostridia bacterium]		0.8392	335	49	327	Bacteria; Firmicutes; Clostridia	2013-09-05	Argentina: Vila, Santa Fe		taxon:2044939		INTA.AUR.044	first pond of the AUR serial dairy industry stabilization pond system		wastewater metagenome	Fri Jan 24 00:00:00 MST 2020	MNMAYSEWTRQQLVDRIRELDALNQALLREQEQEVRLEFAWSGNLGHWYWDMVSNTVTFNPLKVTTLGYQMDELPGQVSYQFFTDKLHPDDFQKTMDIMLDHLHGKTPVYEAEYRIRAKDGRYRWYYDRDKVTRYDADGKPVFLSGIVFDITEKKATQVELEEKNKLLAKMSELDGLTRISNHRALVERLKSETERSDQKQTPLAIAIFDIDNFKQVNDSKGHIIGDEVLVHVAAVIRSNIRDTDLAGRYGGEEFLVIFPETDLRGAGLTAERIRQAIAAFPFGETLSISVSGVVQDYRGQSTTELIHEADMKMYQAKRNGKNQIVI
	WP_066099432.1	0.354	1.7e-42	Halothiobacillus sp. LS2	sensor domain-containing diguanylate cyclase [Halothiobacillus sp. LS2]	1053909945	0.845	334	46	325	Bacteria; Proteobacteria; Gammaproteobacteria; Chromatiales; Halothiobacillaceae; Halothiobacillus; unclassified Halothiobacillus				taxon:1860122						Wed Aug 17 00:00:00 MDT 2016	MDDFDINKERLELALEAAGLDLWENNLVTGEVTRKVSKIFAELGYGEHESGAYMDELFKLIHPDDIPVIRCAVESHVAGDSAQYRCEFRIRAKDGRWVWFANYGKIMDRHLETSGQRFIGVTFNIDDRKRREAELSAANRKLVRQNALLEKMNLMLQSLATTDPLTGIANRRQIMEVGVSEVQRALRLAHPLSLLVADIDLFKQVNDTWGHPTGDRVICAVADACLRSVRSDVDIVGRIGGEEFALILPETDGTNAQGLAERLRATVAALPISAAENAVLSVTLSIGVATLSPTCTSFRDLLIQADRALYGAKDSGRNCVHLLPA
	TAH68156.1	0.354	3.51e-41	Anaerolineaceae bacterium	sensor domain-containing diguanylate cyclase [Anaerolineaceae bacterium]	1579999490	0.8421	334	47	325	Bacteria; Chloroflexi; Anaerolineae; Anaerolineales; Anaerolineaceae	2017-07-11	Germany: Jena		taxon:2024896		MAG4	Red-pigmented microbial biofilm developed on the inner wall of a bioreactor		biogas fermenter metagenome	Sun Feb 24 00:00:00 MST 2019	MDYSKYNRERLIEIIDELLMLNKELLNEKIQADKLEFAWSGSLGHWYLNLKTKSVVFNPLKIQALGYSMEELPERITYDFFTDKLHPEDYQRTMGAMRSHMEGKTSVYECEYRIQAKDGRYMWFYDRGKITQRDASGKPEFVAGIVFDITEKKEIEQKLIHKNELLEIQSITDALTGVRNRRAIMEELEMRVNQALVCHSPLSIVLMDIDHFKKINDDNGHQYGDMVLKIVATTISELIRDIDSVGRYGGEEFLVVLPNTDRPKAIFVAERIREAVERIDLSRKNCVTISGGVAVLSEETSAELISKADMKLYEAKNDGRNRIKA
	PKL11533.1	0.353	5.47e-41	Spirochaetae bacterium HGW-Spirochaetae-8	hypothetical protein CVV52_13535 [Spirochaetae bacterium HGW-Spirochaetae-8]	1308483363	0.8216	337	57	325	Bacteria; Spirochaetes	2013	Japan: Horonobe URL		taxon:2013840		HGW-Spirochaetae-8	groundwater		groundwater metagenome	Wed Dec 13 00:00:00 MST 2017	MMDNSSCGCDERRLNELEGLVELLKEEKNREELLDFPWVGNLGSWYWSLPSNTVVCNDQKIVNLGYTKDEIPAKVGFQFFTDRLHPDDYEPVMDNMRQHLGGLSPVYEVEYRILAKDGSYHWYYDRGKVTQRDETGKPLYVVGIVFDITIQKEMERRLEEQNRILQQLANQDPLTKVLNRRALFEVLEGAVVRCRDRSEGLCVLMVDIDFFKKVNDTYGHLVGDQVLIEMVGIMQNSIRKTDILGRYGGEEFVVVFDGVGIEWSVQVAERVRKAVAEHVFPQGLHLSISGGLAVYNGQDLDVLLNEADERMYAAKRAGRNRMVGP
	NOU24856.1	0.352	1.1e-44	Methylotenera sp.	sensor domain-containing diguanylate cyclase [Methylotenera sp.]		0.8216	333	53	331	Bacteria; Proteobacteria; Betaproteobacteria; Nitrosomonadales; Methylophilaceae; Methylotenera; unclassified Methylotenera		Netherlands		taxon:2051956		P-RSF-IL-11	Primary rapid sand filter		drinking water metagenome	Thu May 21 00:00:00 MDT 2020	MDYTQSIPLNVALLIILIPLVAVGIYYVKLKKSEELWKFALEGAGDGVWDWDIGNDIANFSTQYKEMFGFNDVDINTSIKEWNNRIHPDDAASMNKAVNDYLSGKAEKYMHEHRVICKDKSIKWVLSRGMIVKRDKHGKPIRMVGTHTDITARKALETRLENLAHFDALSNVPNRTLFNDRLKLALSYAKREKKMLAVMFIDLDLFKEINDLYGHETGDIVLKKVSRQLVSCVRESDTVARMGGDEFVILLPIIDHEEDVIAVAHKIIESVAQPIKVAKTHLHVTCSIGIAIYPQHGKDEKLLVINADMAMYQAKKSGKNQAKFFEEAMLH
	NCB00423.1	0.352	5.61e-44	Clostridia bacterium	diguanylate cyclase [Clostridia bacterium]		0.8158	337	59	334	Bacteria; Firmicutes; Clostridia	2013-04-07	Argentina: San Carlos Sur		taxon:2044939		INTA.CYC.091	first pond of the CYC serial dairy industry stabilization pond system		wastewater metagenome	Fri Jan 24 00:00:00 MST 2020	MKKIDNLSCEEVRELARELYAFNKELLAEKERETRFEFAWSGNLGHWYLNFTTGRVLFNPLKVQVLGFSMDELPEKVHYTFFTEKVHPDDYDPMMQAMYDALSGQSEIYECEYRIQDKSGNWKWFMDRGRVTQRDEQGRAILAAGIVFDITDKKAREENLLSELEKTQLQAQTDALTLVKNRKGILDELAYRLEQVKDSEMNLTVAMVDIDFFKQVNDTFGHLTGDEVLKSVAETLRHSIRGADRVGRYGGEEFLVILPNTALEQAIGVFERMRLKVAANAILEDRQVTVSIGVASYESHDTLESLIEKADQCLYQAKAKGRNQVIFATPKRHF
	HHW72275.1	0.352	1.03e-41	Firmicutes bacterium	TPA: sensor domain-containing diguanylate cyclase [Firmicutes bacterium]		0.8275	331	49	342	Bacteria; Firmicutes				taxon:1879010		AS25fmACSIPFO_7	anaerobic digestion of organic wastes under variable temperature conditions and feedstocks		anaerobic digester metagenome	Sat Apr 25 00:00:00 MDT 2020	MFDITSGVGVNLLTVHRFFQILVLAVLAGAATWLLIYLHKKARYERRRLELALVGNKLGVWNWSFKKGFAINDRRYAEMLGYGTDGAAGLFRLASDHVHPEDRPRMRADLDRYLADASEHVETEFRLRDASGNWRWVLARGVTVSRDRRGRPTLVIGITVDITEQKRVQQRLWELSYTDPVTGLHNRAYFDEKLKELDREDALPLSVIMGDLNSLKYTNDAYGHYTGDSLLVSAANIIRDSCRSTDIVTRWGGDEFAILLPNTTQSEALLICRRIRAACAKAGLRPVELSVSLGVATRDSMNQPLEEVVKSAEDWMYRHKVQERRGTQKRWAGLAKRSANLK
	OAZ96298.1	0.35	2.66e-42	Halomonas sp. G11	hypothetical protein ADS46_03920 [Halomonas sp. G11]	1036587634	0.8129	336	59	311	Bacteria; Proteobacteria; Gammaproteobacteria; Oceanospirillales; Halomonadaceae; Halomonas	2010	Tunisia: Touzeur, Chott El Djerid		taxon:1684425			Chott El Djerid salt lake	G11		Thu Jun 16 00:00:00 MDT 2016	MQTSSRIFGMPSTSQEWQSFAIMLQKLHKIRGIGYWQMSLTTGDMYWSEMVYEFFGVDPDRFIPDRKHFIRLVYPSDRKKVAKAQQTLKKTGVIDIKYRIVQPSGNVRWIHEIADNSAPDDPDILLSTLQDITEHKALEKKLRNQAITDDLTGTFNRGHFMKRLRQAFSHFRRSEHNAAVLLFDVDHFKNVNDTYGHAVGDKVLQQVCQLFKERFRETDVIGRLGGEEFAVLLFEITPEAALAIADDIRQKLAATAFTTETGDTFHISVTCGVAHFTEEDPTEESILHRADTSLYTGKHHGRNQVVGEAQR
	WP_082926074.1	0.35	3.14e-42	Halomonas sp. G11	sensor domain-containing diguanylate cyclase [Halomonas sp. G11]	1178085831	0.8129	336	59	324	Bacteria; Proteobacteria; Gammaproteobacteria; Oceanospirillales; Halomonadaceae; Halomonas				taxon:1684425						Wed Apr 12 00:00:00 MDT 2017	MASRNTINPANHGMQTSSRIFGMPSTSQEWQSFAIMLQKLHKIRGIGYWQMSLTTGDMYWSEMVYEFFGVDPDRFIPDRKHFIRLVYPSDRKKVAKAQQTLKKTGVIDIKYRIVQPSGNVRWIHEIADNSAPDDPDILLSTLQDITEHKALEKKLRNQAITDDLTGTFNRGHFMKRLRQAFSHFRRSEHNAAVLLFDVDHFKNVNDTYGHAVGDKVLQQVCQLFKERFRETDVIGRLGGEEFAVLLFEITPEAALAIADDIRQKLAATAFTTETGDTFHISVTCGVAHFTEEDPTEESILHRADTSLYTGKHHGRNQVVGEAQR
	WP_164212196.1	0.349	2.7e-42	Wenzhouxiangella sp. C33	diguanylate cyclase [Wenzhouxiangella sp. C33]	1817533248	0.9269	341	25	340	Bacteria; Proteobacteria; Gammaproteobacteria; Chromatiales; Wenzhouxiangellaceae; Wenzhouxiangella				taxon:2707351						Mon Mar 02 00:00:00 MST 2020	MIAAKQAKRIRFNPIRGRKSQNFMRRENYLRKELYERIASDPAIFDFIQRGSLDGLWYWDVENPEQEWMNSRFWELLGYDPREKKHLASEWQDLIHPDDLKKSLENFQKHLDDPNHPYDQIVRYRHKSGRTIWVRCRGIAIRDENGKPIRMLGAHNDLTEMKELEAQLRQMADTDQMTDMPNRRAFNTHFEWAFKNQKRTAEPLSLAIIDIDHFKHINDIYGHQIGDKTLLAVSSAIRNSCRDNDFAARWGGEEFIVLLHSTDQAPAIMIAERIKASIAEIDTVPEKLTASIGVTTITQPAMDTGMQLLDLMVAEADRALYFAKSSGRDRVVHAAPLQAA
	WP_089603949.1	0.348	1.14e-41	Acinetobacter piscicola	sensor domain-containing diguanylate cyclase [Acinetobacter piscicola]	1221428377	0.8246	335	54	316	Bacteria; Proteobacteria; Gammaproteobacteria; Pseudomonadales; Moraxellaceae; Acinetobacter				taxon:2006115						Fri Jul 28 00:00:00 MDT 2017	MSDRKQDALKSTLKINDTFYKTLLESTKAIPWRIDWATMQFTYIGPQIQALLGWSTDSWTSANDWAERIHPDDREKVVGFCISQSKDGVDHEMDYRALTMDGHYVWIRDVVHVIRDDNGVTETLVGFMFDINERKKNEEELLRLQKELEALSYQDTLTEIANRRSYNVFLESEWDIAIRNQTQISAILVDIDFFKKYNDSYGHNAGDVALRKIAQILKSEVRSRDLVARLGGEEFIIILPATSQIDAKVIAERIRLRIATTSIKHDASSTFLTASLGVGSVLPKLGDNSEYFIEIIDKQLYRAKEEGRNKVIELGC
	WP_176243660.1	0.348	1.18e-41	Halomonas sp. CSM-2	diguanylate cyclase [Halomonas sp. CSM-2]	1861716978	0.8129	336	59	311	Bacteria; Proteobacteria; Gammaproteobacteria; Oceanospirillales; Halomonadaceae; Halomonas				taxon:1975722						Thu Jun 25 00:00:00 MDT 2020	MQTSSRIFGMPSTSQEWQSFAIMLQKLHKIRGFGYWQMSLSTGQMYWSEMVYEFFGVDPDRFIPDRKDFIRLVHPSDRKKVAKAQQTLKKTGAIDIKYRIVQPGGNVRWIHEVADNSAPDDPDILLSTLQDITDHKVLEKNLRNQAITDDLTGTFNRGHFMKRLRQAFSHFCRSEHNAAVLLFDVDHFKNVNDTYGHAVGDKVLKQVCRLFKERFRETDVIGRLGGEEFAVLLFEITPDAALAIADDIRQKLANTAFTTHTGATFYISVTCGVAHFTADDATEESILHRADTSLYTGKHHGRNQVVGEVQC
	EPJ55911.1	0.347	2.02e-42	Osedax symbiont Rs2	PAS:GGDEF domain-containing protein [Osedax symbiont Rs2]	515424314	0.8392	334	48	325	Bacteria; Proteobacteria; Gammaproteobacteria; Oceanospirillales; unclassified Oceanospirillaceae				taxon:1330035	Osedax frankpressi				symbiont metagenome	Thu Jun 27 00:00:00 MDT 2013	MDQKQAASNQRQIQIDQLEQQNKELRKALRTSEEKLAAVLEGTDTKVWQLDVASQALKIFNAPWGAMLGYRQDEIEASVSGWESCLHPDDRVEVVAAFEAHLRGESDAFEVEHRMLHKDGSSSWVSDRGRVVEFDQQGKPLRMIGAHRDITQEKLYQQRLAKLIDHDPLTGLLNRSALIKKYQALDTADSDKAALLFIDLDNFKYVNDHYGHKFGDLVLCYIADMLKSMLLANSTICRFGGDEFVILHACAEPSQLIELAESLLAPFKVPLSVEGESMNVGLSIGISVFEIGIDCFSDVCQRADQAMYQVKRNGKNNLQFCSLIT
	WP_010117408.1	0.347	3.2e-41	Acinetobacter sp. P8-3-8	GGDEF domain-containing protein [Acinetobacter sp. P8-3-8]	497803224	0.8012	335	62	316	Bacteria; Proteobacteria; Gammaproteobacteria; Pseudomonadales; Moraxellaceae; Acinetobacter				taxon:1029823						Sun May 12 00:00:00 MDT 2013	MSDRKQDALKSALKINDTFYKTLLQSTKAIPWRIDWATMQFTYIGPQIQALLGWSTDSWMSANDWAERIHPDDREKVVGFCISQSKDGVDHEMDYRALTIDGDYVWIRDVVHVIRDDNGVTETLVGFMFDINERKKNEEELLRLQKELEALSYQDTLTEIANRRSYNIFLESEWDIAIRNQTQISAILVDIDFFKKYNDSYGHNAGDVALRKIAQILKSEVRSRDLVARLGGEEFIIILPATSQIDAKMIAERIRLRIATTSIKHDASSTYLTASLGVGSILPKLGDNSEYFIEIIDKQLYRAKEEGRNKVIELGC
	PKO45057.1	0.346	9.14e-43	Betaproteobacteria bacterium HGW-Betaproteobacteria-22	GGDEF domain-containing protein [Betaproteobacteria bacterium HGW-Betaproteobacteria-22]	1308924247	0.8275	334	52	360	Bacteria; Proteobacteria; Betaproteobacteria	2013	Japan: Horonobe URL		taxon:2013714		HGW-Betaproteobacteria-22	groundwater		groundwater metagenome	Wed Dec 13 00:00:00 MST 2017	MHFFASNAIFIAIALATLLAACMLYYLYTLKQLQKNNLWKFAIDATGDGVWDWDIKKNITTFSNTCKTMLGFNESEITTDTDYWENHIHPDDVKSMEKALHHYLDGKTEQYTHEHRVMCKNNQYKWVLSRGIIVKRDQYGNPLRMVGTHTDITERKDLEKTLANLAHFDPLTGLPNRTLLNDRLKLAMAYAKREKKMLAVMFVDLDQFNEVNDFYGRKIGDKVLKKIAQRLLTCVRESDTVARIDGDEFIILLPLIESEEDVVAVANKIVASVKKPIEIVKPSDISQPVKVMQKSLVVTTSIGVAIYPEHGNDEKLLIINADFAMYQAKHKGKNQVRLYDKALAKQKTDTLIHHQTTNRP
	HFS80262.1	0.345	2.08e-44	Leptospiraceae bacterium	TPA: sensor domain-containing diguanylate cyclase, partial [Leptospiraceae bacterium]		0.883	335	34	344	Bacteria; Spirochaetes; Leptospirales; Leptospiraceae	2012-10-01	Canada: British Columbia		taxon:2026757		SpSt-387	hot spring sediment		sediment metagenome	Mon Mar 16 00:00:00 MDT 2020	KFDGTPVRIEGDYIVLYDDEGRITGHFGIQRDITEEYKIKKELEVNKERLDLALTGADVGLWDWNITSGEVYFSDIWLTKIGLAADHPTMQWSEWLNYVHPSERSLVKEKLETHLNGKTPFYESEHRFLMKNGNWKWVLDRGMVCERDDTGRALRAAGTLLDITEKKQIQEELRTLSFTDYLTGLYNRRFFFETLQHWIADAIRSERNFSFCLIDLDHFKKINDTLGHQAREEALIFFADFLSDEIRSCDILARFGGEEFVILLGDVSGKEAANIMNRISRKLKRQIINLRNRESTTITFSAGIADLYELKDKKPEVFTSYADRRLYSAKSRGRDCIVWQDIKI
	PYS38506.1	0.344	3.65e-41	Acidobacteria bacterium	hypothetical protein DMG14_17375, partial [Acidobacteria bacterium]	1400851882	0.8392	334	48	366	Bacteria; Acidobacteria	2014-10-09	USA: Angelo Coast Range Reserve, CA		taxon:1978231		gp5 AA66	meadow soil		soil metagenome	Tue Jun 12 00:00:00 MDT 2018	MEREIPQPRCADPAPSEVEERYALVLAGSKDGIWDWNLITGDIHFSSRWKSTLGYKDDEIGSKAEEWLDRIHPEDRSRVQEDLKAHIDGITPHFENEHRILHSSGSYRWIFCRGVVIRDQAGIARRIAGSQTDITAVKMADPLTGLPDRVLFMERLMHAADRLKRCPDLLFAVLFLDVDRFKLINENFGHTVGDQLLVEFVRRVERELRCTDGITRFTEEQTLARLGGDEFIILLDDIRSTSDALRVAERLMQLLKHPFNIDGHEIFVSVSIGISLSSTGFEWPEDLLHNADLAMYRAKAGGRGRVELFDAAMRASAVARLRLENELRQAADGQEFCNWYQVIVNLDTGQPSGFEALVRWQHPSRG
	TDQ47087.1	0.34	1.06e-40	Permianibacter aggregans	PAS domain S-box-containing protein/diguanylate cyclase (GGDEF)-like protein [Permianibacter aggregans]	1596386795	0.8509	338	48	339	Bacteria; Proteobacteria; Gammaproteobacteria; Pseudomonadales; Pseudomonadaceae; Permianibacter			DSM:103792	taxon:1510150				DSM 103792		Fri Mar 22 00:00:00 MDT 2019	MNAVDKPISNHETEVIRERLELALEAAGLDLWENDLISGVVTKKASKVFAELGYSEAEGAALVEDIFRIVHPDDVDLLKTAVADHLSGKTAQYRSEFRVKAKNGTWIWYGNYGRIMDAGKPDGGRRLIGVTFNIHERKCREQEIELMNRQLQDQNQLLERANEQLLTLAITDSLTGIYNRRKFIEAGESEFHRAHRQQTGLSLLMLDVDNFKEVNDTWGHAAGDAALRAIAAVCRLSVRHQVDTLARIGGEEFGIVLPQVNLDEAFNMAERLRRSVAEMPMPGEPGEFDQLRCSVSIGVVSMSEQWQSFEHMLQHADKALYLAKQSGRNTVRAVQQGSP
	OHC71717.1	0.335	1.63e-42	Rhodoferax sp. RIFCSPLOWO2_12_FULL_60_11	diguanylate cyclase [Rhodoferax sp. RIFCSPLOWO2_12_FULL_60_11]	1088434372	0.8509	336	46	327	Bacteria; Proteobacteria; Betaproteobacteria; Burkholderiales; Comamonadaceae; Rhodoferax	2013-06-03	USA: Rifle, CO		taxon:1802019			Rifle well FP-101 under low O2 conditions; 1.2 micron filter; full assembly		subsurface metagenome	Fri Oct 21 00:00:00 MDT 2016	MGEADLNKERLELALEAAGLDLWENNLLTGEVTLKAVKTLSELGYGDEELGSYVDELFKLVHPDDLPLIKTAMDDHLSVRTPQYRCEFRLRAKNGAWIWYANYGKVMDGDSDTPGRRFIGVTFNIDDRKRKEDEIAQINRQLAEQNALLQSCNAALELLAACDSLTGLANRRTLMELGVKECKRAERFSHSLSLLMVDIDLFKSVNDAWGHLIGDRVICAVADACRTRTRSGLDTAARVGGEEFVIVLPETDHASARVLAESLCHTVAAQHVLANDEGAHVTFTVSIGVATLKGAALSFEQLMNNADNALYKAKQAGRNNVQGFNGN
	WP_029408719.1	0.333	6.1e-44	Thiomicrorhabdus sp. Milos-T2	diguanylate cyclase [Thiomicrorhabdus sp. Milos-T2]	657352040	0.8421	334	47	380	Bacteria; Proteobacteria; Gammaproteobacteria; Thiotrichales; Piscirickettsiaceae; Thiomicrorhabdus; unclassified Thiomicrorhabdus				taxon:90814						Wed Jun 18 00:00:00 MDT 2014	MTTKPSSEKFTEILGLILGALVVSVFATAQQVVVFGEVKLAGYVIPVFIGSVSGFFIAKWFAKLSTAKKEIQNSHERLKLVLEGSGIGLWDWYPHTDQVNFNKEWCKQLGYALDEIEPHFNTWKNLVHPDDLAQCSVDIQNHIDGKTELYQNIHRMQHKDGHWVFILARGQIIERDNNGKPFRFTGTHNDITHLKEVEHNLEESNQKLKQLSLVDGLTGLHNRRAMNERLIQEWGHWKREKNPVSILLIDVDFFKKFNDNYGHLKGDACLKQIAQILEHNAKRTNDIAVRFGGEEFLIILAGTTRSEALIIAENIHNDITRLAIPHKDSEVGNLVTVSIGVNGCDDTQDCPSFNSIIEGADIALYKAKESGRHKTCLYNA
	MAX33533.1	0.33	1.33e-41	Halomonadaceae bacterium	diguanylate cyclase [Halomonadaceae bacterium]		0.8392	334	48	325	Bacteria; Proteobacteria; Gammaproteobacteria; Oceanospirillales; Halomonadaceae	2010	Indian Ocean: Eastern Africa Coastal Province		taxon:2026746		SP1	marine water sample		marine metagenome	Wed Oct 25 00:00:00 MDT 2017	MPVVNEEDLYKKRLEVALEASGLDLWENDLSTGEVVFGLTKVFADLGYASHETAAYVDDIFKLMHPDDVPAINQAIDDHLNGLTERYYSEFRIRAKNGAWVWYANYGKIVENDGSTTRFTGVCFNLNEKKRQEQELQALNEQLTEKNMLLERMNAELHTLATRDSMTGLYNRRHLLEAGEREMRRAQRFEHPLALMIIDIDFFKRVNDTWGHIAGDQVIRAVADCCLEQTREKVDIVGRIGGEEFAFVLPETTLHNTLALAERLRECIAAKEIPLNDGTTLSVTVSVGVAALKPPLTSLNELMVCADRALYRAKRAGRNQVHWQE
	WP_175491690.1	0.33	4.48e-41	Halomonas taeanensis	diguanylate cyclase [Halomonas taeanensis]	1860012986	0.8392	334	48	322	Bacteria; Proteobacteria; Gammaproteobacteria; Oceanospirillales; Halomonadaceae; Halomonas				taxon:284577						Sun Jun 21 00:00:00 MDT 2020	MNEEDLYKKRLEVALEASGLDLWENDLSTGEVVFGLTKVFADLGYASHETAAYVDDIFKLMHPDDVPSINQAIDDHLNGLTERYYSEFRIRAKNGAWVWYANYGKIVENDGSTTRFTGVCFNLNEKKCQEQELQALNEQLTEKNMLLERMNAELHTLATRDSMTGLYNRRHLLEAGEREMHRAQRFEHPLALMIIDIDFFKRVNDTWGHIAGDQVIRAVADCCLEQTREKVDIVGRIGGEEFAFVLPETTLHNTLALAERLRECIAAKEIPLNDGTTLSVTVSVGVAALKPPLTSLNELMVCADRALYRAKRAGRNQVHWQE
	NLW29472.1	0.326	4.17e-42	Erysipelothrix sp.	sensor domain-containing diguanylate cyclase [Erysipelothrix sp.]		0.8246	338	57	321	Bacteria; Firmicutes; Erysipelotrichia; Erysipelotrichales; Erysipelotrichaceae; Erysipelothrix; unclassified Erysipelothrix				taxon:38403		AS07pgkLD_216	anaerobic digestion of organic wastes under variable temperature conditions and feedstocks		anaerobic digester metagenome	Thu Apr 23 00:00:00 MDT 2020	MDNTVPSHEELLKRIQRLERLVEQLLLEQEQEETLDYAWTSNFGHWYWDIPTNHVTFNPLKMMALGYSRDEVVNHVPYQFFTDKLHPEDYDKTMQAMMDHLEGKSDVYEVEYRLFGVDGQVRWFYDRGKITKWDKDHRPLFMAGIVFDVSEKKRMELELINISRIDDLTQVANHRMLVETLKKSMQVAKAKKQVLSIAVLDIDNYKQINDTKGHLVGDDVLRQVATVMKQSIRDTALVGRYGGDEFLILFADTDLTNAAKICDRIRQKLEATVFKSGVRLSVSGGVSQYNNQSMKEFIQQADKLLYVAKRQGKNQIVSKEE
	WP_178861616.1	0.32	4.98e-47	Thiomicrorhabdus sp. HH3	diguanylate cyclase [Thiomicrorhabdus sp. HH3]	1867756820	0.9912	342	4	390	Bacteria; Proteobacteria; Gammaproteobacteria; Thiotrichales; Piscirickettsiaceae; Thiomicrorhabdus; unclassified Thiomicrorhabdus				taxon:2748011						Thu Jul 09 00:00:00 MDT 2020	MKPLTRPHLLAFLFGALLLSTVAALQFWLVLGVFKPSGFIIPSLIGGFTGLISYHLFHKNKIYQKHLEEKNQRLELVLQATGLGFWDWYPKTNQVVYDARWAEMLGYQPDEIEQSLHTWESRVHPDDLQQCYQDIQTHIEGKTEFYSNIHRMLHKDGHWIYILDRGKVVERDAQGEPIRFSGTHSDITALKRIESELQTKTENLEHVNRQLKQLSVTDGLTRLHNRRAFEQRMQEEWQRWKRTSTPFSVLMIDIDFFKNYNDGYGHLAGDECLKKIARQLQKAARRQNDYAARYGGEEFVIILPDDTLDKAYEVAESIRTAIENLQIPHAYSEISKVVTISIGVAQSEFSTDEHYQTLISAADKALYLAKSQGRNRCEKYPLFESMDATQ
	WP_040727096.1	0.319	1.48e-47	Thiomicrorhabdus sp. Kp2	sensor domain-containing diguanylate cyclase [Thiomicrorhabdus sp. Kp2]	750445221	0.9678	334	4	390	Bacteria; Proteobacteria; Gammaproteobacteria; Thiotrichales; Piscirickettsiaceae; Thiomicrorhabdus; unclassified Thiomicrorhabdus				taxon:1123518						Sat Jan 24 00:00:00 MST 2015	MQFLSHYSVKQFAIAAVIGALVVTTFATFQFIYLVGVVKPHLYILPFSVGSVSGLFISYWIQRFQLAQKNLQEKNEYLELVLEGSNLGLWDWYPQTNIVVFDERWCQLLGYKLAEIEPTYKSWESRVHPDDLEQCSKDIQKHMDGKTPFYRNVHRMQHKGGHWVYMLDRGRIVKRDAQGKPLRFSGTHTDITHLKQVEKSLERSNLKLKELSLIDGLTGLKNRRALDQQLKQSWGFLTRNQTPFSTLMLDIDFFKQFNDEYGHLAGDDCLKQIAEVLQTNVKRTNDIACRYGGEEFLILFSGVKADQAVEFSNAIREQVEALKIPHNGSQCSKYVTLSIGISACDKTHCNSPKDSISQADKALYMAKQQGRNRVKLFEADTDKENNKVKP
	WP_138987257.1	0.312	1.06e-40	Neptunomonas concharum	diguanylate cyclase [Neptunomonas concharum]	1679534594	0.9649	341	12	350	Bacteria; Proteobacteria; Gammaproteobacteria; Oceanospirillales; Oceanospirillaceae; Neptunomonas				taxon:1031538						Sun Jun 09 00:00:00 MDT 2019	MAEDTYLLTMINTIESLQDKIKTLESRILELKFHEKQLELVIESTAVGIWDWQVQTGELVVNERWANIIGYTLEELGEVSIDTWMKYAHPEDLKESNRLLEKHWAGKTECYIFETRMKHKRGHWVWVYDTGKVIEWESKSVPKRMIGTHLDISDKKEYIAKLDAANKKLMAFSYVDSLTQIPNRRAYEERFLSIIGSAKRSQNTVSLLIIDVDHFKKYNDYYGHEKGDEALFKVAQAIKSVLTRKTDFVARYGGEEIVVLLPFTTLEGAEITAEKIIQRIMDERIEHVHSQYDGMLTVSIGVASTSSQFDDLFDHADTALYVAKNNGRNRVEAYSNYQPPIRVLSPSPTP
	NLV33153.1	0.302	6.56e-41	Clostridiaceae bacterium	sensor domain-containing diguanylate cyclase [Clostridiaceae bacterium]		0.807	334	59	319	Bacteria; Firmicutes; Clostridia; Clostridiales; Clostridiaceae				taxon:1898204		AS06rmzACSIP_360	anaerobic digestion of organic wastes under variable temperature conditions and feedstocks		anaerobic digester metagenome	Thu Apr 23 00:00:00 MDT 2020	MNDYEKRIEALEKKLNEVMELNQQLITEKQQDLNLNYAWTGNLGQWYWHVPSNKVTFNPLKITVLGYSESEIPDEVSYQYFTDKLHPEDYEKAMQIMRDHLQGKIPVYELEYRIKAKDGSYRWYYDRGKITQYDENNKPTMLAGIVFDITEKKKLEEQLSELSFTDGLTKVKNHRALLQILEKTARLSVAGNESFCIALFDLDHFKKVNDTKGHVCGDMVLENIARIMKDNVREKDTVGRYGGEEFMVIYPSTHLQEAVILTETIREKIEKFQFPCDVSATISAGVCESDETSTIELIRKADTLLYKAKNNGRNRIESC

## Sheet: tdcA alleles in P. aeruginosa
Name	% Identical Sites	% Pairwise Identity	%GC	Accession	Bit-Score	Description	E Value	Grade	Hit end	Hit start	Max Sequence Length	Query coverage	Sequence	Sequence Length	Isolation source	Type	Location
ipcd1329	0.95	0.95	0.583	RWOG01000003	1613.25	Pseudomonas aeruginosa strain 6003 IPC1329_3.1, whole genome shotgun sequence	0	0.975	801217	800188	1030	1	ATGAACGGGCCGACCATTTGGCTGATGGTGTCGCTACTTGCCAATATTGGCATGGCGGTTGCGCTATGGCGTTTTGTTCGTACCAATCGCCAGAGGCGTGACGAGCTGAAGCATCGCCAACAAGCGCAAATCGATGACAAGGAACGGATCGCCATCGCCCTGGAGGGCGCAGGGCTGGGATTCTGGGAGTGGGATATCGCTACCGACAGCTTCAGGCTTTCTGCCCGCAGTCTGGCGATGTTCGGCTTGACCTCCGACGAGGAGGTTGGCGCCACCCATGCCGCATGGCAAGCGCGTACTCACCCGGAGGATTTGCCGGTCGCTCTGGCAAAGGTGCGCGCTTACCAAGAAAACCCGTCGGAGCGATTGGAGTGCGAGTACCGCGTTCGTCATCGATCT…	1030	Homo sapiens	Sputum _ CF	Canada
ipcd1589	0.95	0.95	0.583	RWLO01000027	1613.25	Pseudomonas aeruginosa strain 7 IPC1589_27.1, whole genome shotgun sequence	0	0.975	22587	21558	1030	1	ATGAACGGGCCGACCATTTGGCTGATGGTGTCGCTACTTGCCAATATTGGCATGGCGGTTGCGCTATGGCGTTTTGTTCGTACCAATCGCCAGAGGCGTGACGAGCTGAAGCATCGCCAACAAGCGCAAATCGATGACAAGGAACGGATCGCCATCGCCCTGGAGGGCGCAGGGCTGGGATTCTGGGAGTGGGATATCGCTACCGACAGCTTCAGGCTTTCTGCCCGCAGTCTGGCGATGTTCGGCTTGACCTCCGACGAGGAGGTTGGCGCCACCCATGCCGCATGGCAAGCGCGTACTCACCCGGAGGATTTGCCGGTCGCTCTGGCAAAGGTGCGCGCTTACCAAGAAAACCCGTCGGAGCGATTGGAGTGCGAGTACCGCGTTCGTCATCGATCT…	1030	Homo sapiens	Sputum _ CF	Canada
CLB24412	0.949	0.949	0.583	MPVJ01000058	1607.71	Pseudomonas aeruginosa strain CLB24412 contig_58, whole genome shotgun sequence	0	0.974	23145	22116	1030	1	ATGAACGGGCCGACCATTTGGCTGATGGTGTCGCTACTTGCCAATATTGGCATGGCGGTTGCGCTATGGCGTTTTGTTCGTACCAATCGCCAGAGGCGTGACGAGCTGAAGCATCGCCAACAAGCGCAAATCGATGACAAGGAACGGATCGCCATCGCCCTGGAGGGCGCAGGGCTGGGATTCTGGGAGTGGGATATCGCTACCGACAGCTTCAGGCTTTCTGCCCGCAGTCTGGCGATGTTCGGCTTGACCTCCGACGAGGAGGTTGGCGCCACCCATGCCGCATGGCAAGCGCGTACTCACCCGGAGGATTTGCCGGTCGCTCTGGCAAAGGTGCGCGCTTACCAAGAAAACCCGTCGGAGCGATTGGAGTGCGAGTACCGCGTTCGTCATCGATCT…	1030	Homo sapiens	N/A	N/A
XDR-PA	0.952	0.952	0.58	CABFOI010001358	1629.87	Pseudomonas aeruginosa isolate XDR-PA genome assembly, contig: NODE_2129_length_1925_cov_107.393768, whole genome shotgun sequence	0	0.976	1837	809	1029	1	ATGAACGGGCCGACCATTTGGCTGATGGTGTCGCTACTTGCCAATATTGGCATGGCGGTTGCGCTATGGCGTTTTGTTCGTACCAATCGCCAGAGGCGTGACGAGCTGAAGCATCGCCAACAAGCGCAAATCGATGACAAGGAACGGATCGCCATCGCCCTGGAGGGCGCAGGGCTGGGATTCTGGGAGTGGGATATCGCTACCGACAGCTTCAGGCTTTCTGCCCGCAGTCTGGCGATGTTCGGCTTGACCTCCGACGAGGAGGTTGGCGCCACCCATGCCGCATGGCAAGCGCGTATTCACCCGGAGGATTTGCCGGTCGTTCTGGCAAAGGTGCGCGCTTACCAAGAAAACCCGACGGAGCGATTGGAGTGCGAGTACCGCGTTCGTCATCGATCT…	1029	Homo sapiens	N/A	Spain
WH-SGI-V-07325	0.944	0.944	0.58	LLVL01000092	1568.93	Pseudomonas aeruginosa strain WH-SGI-V-07325 WH_SGI_V_07325_47, whole genome shotgun sequence	0	0.972	3963	4980	1029	1	ATGAACGGGCCGACCATTTGGCTGATGGTGTCGCTACTTGCCAATATTGGCATGGCGGTTGCGCTATGGCGTTTTGTTCGTACCAATCGCCAGAGGCGTGACGAGCTGAAGCATCGCAAATCGATGATAAGGAACGGATCGCCATCGCCCTGGAGGGCGCAGGGCTGGGATTCTGGGAGTGGGATATCGCTACCGACAGCTTCAGGCTTTCTGCCCGCAGTCTGGCGATGTTCGGCTTGACCTCCGACGAGGAGGTTGGCGCCACCCATGCCGCATGGCAAGCGCGTATTCACCCGGAGGATTTGCCGGTCGTTCTGGCAAAGGTGCGCGCTTACCAAGAAAACCCGTCGGAGCGATTGGAGTGCGAGTACCGCGTTCGTCATCGATCTGGCGTTTGGA…	1029	Homo sapiens	Urine	Colombia
WH-SGI-V-07322	0.944	0.944	0.58	LLVI01000090	1568.93	Pseudomonas aeruginosa strain WH-SGI-V-07322 WH_SGI_V_07322_45, whole genome shotgun sequence	0	0.972	3716	4733	1029	1	ATGAACGGGCCGACCATTTGGCTGATGGTGTCGCTACTTGCCAATATTGGCATGGCGGTTGCGCTATGGCGTTTTGTTCGTACCAATCGCCAGAGGCGTGACGAGCTGAAGCATCGCAAATCGATGATAAGGAACGGATCGCCATCGCCCTGGAGGGCGCAGGGCTGGGATTCTGGGAGTGGGATATCGCTACCGACAGCTTCAGGCTTTCTGCCCGCAGTCTGGCGATGTTCGGCTTGACCTCCGACGAGGAGGTTGGCGCCACCCATGCCGCATGGCAAGCGCGTATTCACCCGGAGGATTTGCCGGTCGTTCTGGCAAAGGTGCGCGCTTACCAAGAAAACCCGTCGGAGCGATTGGAGTGCGAGTACCGCGTTCGTCATCGATCTGGCGTTTGGA…	1029	Homo sapiens	Blood	USA
WH-SGI-V-07223	0.947	0.947	0.576	LLMU01000045	1594.78	Pseudomonas aeruginosa strain WH-SGI-V-07223 WH-SGI-V-07223_contig5, whole genome shotgun sequence	0	0.973	477419	476392	1029	1	ATGAACGGGCCGACCATTTGGCTGATGGTGTCGCTACTTGCCAATATTGGCATGGCGGTTGCACTATGGCGTTTTGTTCGTACCAATCGCCAGAGGCGTGACGAGCTGAAGCATCGCCAACAAGCGCAAATCGATGACAAGAAACGGATCGCCATCGCCCTGGAGGGCGCAGGGCTGGGATTCTGGGAGTGGGATATCGCTACCGACAGCTTCAGGCTTTCTGCCCGCAGTCTGGCGATGTTCGGCTTGACCTCCGACGAGGAGGTTGGCGCCACCCATGCCGCATGGCAAGCGCGTATTCACCCGGAGGATTTGCCGGTCGTTCTGGCAAAGGTGCGCGCTTACCAAGAAAACCCGTCGGAGCGATTGGAGTGCGAGTACCGCGTTCGTCATCGATCT…	1029	Hospital	N/A	USA
ipcd1053	0.944	0.944	0.58	NSQM01000034	1568.93	Pseudomonas aeruginosa strain F2 IPC1053_34.1, whole genome shotgun sequence	0	0.972	3143	4160	1029	1	ATGAACGGGCCGACCATTTGGCTGATGGTGTCGCTACTTGCCAATATTGGCATGGCGGTTGCGCTATGGCGTTTTGTTCGTACCAATCGCCAGAGGCGTGACGAGCTGAAGCATCGCAAATCGATGATAAGGAACGGATCGCCATCGCCCTGGAGGGCGCAGGGCTGGGATTCTGGGAGTGGGATATCGCTACCGACAGCTTCAGGCTTTCTGCCCGCAGTCTGGCGATGTTCGGCTTGACCTCCGACGAGGAGGTTGGCGCCACCCATGCCGCATGGCAAGCGCGTATTCACCCGGAGGATTTGCCGGTCGTTCTGGCAAAGGTGCGCGCTTACCAAGAAAACCCGTCGGAGCGATTGGAGTGCGAGTACCGCGTTCGTCATCGATCTGGCGTTTGGA…	1029	Homo sapiens	Urine_CF	UK
ipcd1334	0.947	0.947	0.576	RWOB01000005	1594.78	Pseudomonas aeruginosa strain 6087 IPC1334_5.1, whole genome shotgun sequence	0	0.973	22985	24012	1029	1	ATGAACGGGCCGACCATTTGGCTGATGGTGTCGCTACTTGCCAATATTGGCATGGCGGTTGCACTATGGCGTTTTGTTCGTACCAATCGCCAGAGGCGTGACGAGCTGAAGCATCGCCAACAAGCGCAAATCGATGACAAGAAACGGATCGCCATCGCCCTGGAGGGCGCAGGGCTGGGATTCTGGGAGTGGGATATCGCTACCGACAGCTTCAGGCTTTCTGCCCGCAGTCTGGCGATGTTCGGCTTGACCTCCGACGAGGAGGTTGGCGCCACCCATGCCGCATGGCAAGCGCGTATTCACCCGGAGGATTTGCCGGTCGTTCTGGCAAAGGTGCGCGCTTACCAAGAAAACCCGTCGGAGCGATTGGAGTGCGAGTACCGCGTTCGTCATCGATCT…	1029	Homo sapiens	Sputum _ CF	Canada
19-032124	0.944	0.944	0.58	SSDC01000011	1568.93	Pseudomonas aeruginosa strain 19-032124 MRSN639338_contig00019, whole genome shotgun sequence	0	0.972	86277	85260	1029	1	ATGAACGGGCCGACCATTTGGCTGATGGTGTCGCTACTTGCCAATATTGGCATGGCGGTTGCGCTATGGCGTTTTGTTCGTACCAATCGCCAGAGGCGTGACGAGCTGAAGCATCGCAAATCGATGATAAGGAACGGATCGCCATCGCCCTGGAGGGCGCAGGGCTGGGATTCTGGGAGTGGGATATCGCTACCGACAGCTTCAGGCTTTCTGCCCGCAGTCTGGCGATGTTCGGCTTGACCTCCGACGAGGAGGTTGGCGCCACCCATGCCGCATGGCAAGCGCGTATTCACCCGGAGGATTTGCCGGTCGTTCTGGCAAAGGTGCGCGCTTACCAAGAAAACCCGTCGGAGCGATTGGAGTGCGAGTACCGCGTTCGTCATCGATCTGGCGTTTGGA…	1029	Homo sapiens	N/A	USA
19-028480	0.944	0.944	0.58	SSDD01000025	1568.93	Pseudomonas aeruginosa strain 19-028480 MRSN639320_contig00045, whole genome shotgun sequence	0	0.972	2599	3616	1029	1	ATGAACGGGCCGACCATTTGGCTGATGGTGTCGCTACTTGCCAATATTGGCATGGCGGTTGCGCTATGGCGTTTTGTTCGTACCAATCGCCAGAGGCGTGACGAGCTGAAGCATCGCAAATCGATGATAAGGAACGGATCGCCATCGCCCTGGAGGGCGCAGGGCTGGGATTCTGGGAGTGGGATATCGCTACCGACAGCTTCAGGCTTTCTGCCCGCAGTCTGGCGATGTTCGGCTTGACCTCCGACGAGGAGGTTGGCGCCACCCATGCCGCATGGCAAGCGCGTATTCACCCGGAGGATTTGCCGGTCGTTCTGGCAAAGGTGCGCGCTTACCAAGAAAACCCGTCGGAGCGATTGGAGTGCGAGTACCGCGTTCGTCATCGATCTGGCGTTTGGA…	1029	Homo sapiens	N/A	USA
19-026975	0.944	0.944	0.58	SSDE01000047	1568.93	Pseudomonas aeruginosa strain 19-026975 MRSN639312_contig00075, whole genome shotgun sequence	0	0.972	3961	4978	1029	1	ATGAACGGGCCGACCATTTGGCTGATGGTGTCGCTACTTGCCAATATTGGCATGGCGGTTGCGCTATGGCGTTTTGTTCGTACCAATCGCCAGAGGCGTGACGAGCTGAAGCATCGCAAATCGATGATAAGGAACGGATCGCCATCGCCCTGGAGGGCGCAGGGCTGGGATTCTGGGAGTGGGATATCGCTACCGACAGCTTCAGGCTTTCTGCCCGCAGTCTGGCGATGTTCGGCTTGACCTCCGACGAGGAGGTTGGCGCCACCCATGCCGCATGGCAAGCGCGTATTCACCCGGAGGATTTGCCGGTCGTTCTGGCAAAGGTGCGCGCTTACCAAGAAAACCCGTCGGAGCGATTGGAGTGCGAGTACCGCGTTCGTCATCGATCTGGCGTTTGGA…	1029	Homo sapiens	N/A	USA
S749_C15_RS	0.944	0.944	0.58	NFFN01000018	1568.93	Pseudomonas aeruginosa strain S749_C15_RS S749_C15_RS_NODE_18_length_136642, whole genome shotgun sequence	0	0.972	2724	3741	1029	1	ATGAACGGGCCGACCATTTGGCTGATGGTGTCGCTACTTGCCAATATTGGCATGGCGGTTGCGCTATGGCGTTTTGTTCGTACCAATCGCCAGAGGCGTGACGAGCTGAAGCATCGCAAATCGATGATAAGGAACGGATCGCCATCGCCCTGGAGGGCGCAGGGCTGGGATTCTGGGAGTGGGATATCGCTACCGACAGCTTCAGGCTTTCTGCCCGCAGTCTGGCGATGTTCGGCTTGACCTCCGACGAGGAGGTTGGCGCCACCCATGCCGCATGGCAAGCGCGTATTCACCCGGAGGATTTGCCGGTCGTTCTGGCAAAGGTGCGCGCTTACCAAGAAAACCCGTCGGAGCGATTGGAGTGCGAGTACCGCGTTCGTCATCGATCTGGCGTTTGGA…	1029	Homo sapiens	Respiratory sample	Italy
S708_C14_RS	0.944	0.944	0.58	NFFP01000007	1568.93	Pseudomonas aeruginosa strain S708_C14_RS S708_C14_RS_NODE_7_length_240951, whole genome shotgun sequence	0	0.972	86403	85386	1029	1	ATGAACGGGCCGACCATTTGGCTGATGGTGTCGCTACTTGCCAATATTGGCATGGCGGTTGCGCTATGGCGTTTTGTTCGTACCAATCGCCAGAGGCGTGACGAGCTGAAGCATCGCAAATCGATGATAAGGAACGGATCGCCATCGCCCTGGAGGGCGCAGGGCTGGGATTCTGGGAGTGGGATATCGCTACCGACAGCTTCAGGCTTTCTGCCCGCAGTCTGGCGATGTTCGGCTTGACCTCCGACGAGGAGGTTGGCGCCACCCATGCCGCATGGCAAGCGCGTATTCACCCGGAGGATTTGCCGGTCGTTCTGGCAAAGGTGCGCGCTTACCAAGAAAACCCGTCGGAGCGATTGGAGTGCGAGTACCGCGTTCGTCATCGATCTGGCGTTTGGA…	1029	Homo sapiens	Respiratory sample	Italy
S567_C10_BS	0.944	0.944	0.58	NFFZ01000004	1568.93	Pseudomonas aeruginosa strain S567_C10_BS S567_C10_BS_NODE_4_length_457924, whole genome shotgun sequence	0	0.972	426636	427653	1029	1	ATGAACGGGCCGACCATTTGGCTGATGGTGTCGCTACTTGCCAATATTGGCATGGCGGTTGCGCTATGGCGTTTTGTTCGTACCAATCGCCAGAGGCGTGACGAGCTGAAGCATCGCAAATCGATGATAAGGAACGGATCGCCATCGCCCTGGAGGGCGCAGGGCTGGGATTCTGGGAGTGGGATATCGCTACCGACAGCTTCAGGCTTTCTGCCCGCAGTCTGGCGATGTTCGGCTTGACCTCCGACGAGGAGGTTGGCGCCACCCATGCCGCATGGCAAGCGCGTATTCACCCGGAGGATTTGCCGGTCGTTCTGGCAAAGGTGCGCGCTTACCAAGAAAACCCGTCGGAGCGATTGGAGTGCGAGTACCGCGTTCGTCATCGATCTGGCGTTTGGA…	1029	Homo sapiens	Blood_bacteremia	Italy
S558_C10_BS	0.944	0.944	0.58	NFGA01000016	1568.93	Pseudomonas aeruginosa strain S558_C10_BS S558_C10_BS_NODE_16_length_145744, whole genome shotgun sequence	0	0.972	88150	87133	1029	1	ATGAACGGGCCGACCATTTGGCTGATGGTGTCGCTACTTGCCAATATTGGCATGGCGGTTGCGCTATGGCGTTTTGTTCGTACCAATCGCCAGAGGCGTGACGAGCTGAAGCATCGCAAATCGATGATAAGGAACGGATCGCCATCGCCCTGGAGGGCGCAGGGCTGGGATTCTGGGAGTGGGATATCGCTACCGACAGCTTCAGGCTTTCTGCCCGCAGTCTGGCGATGTTCGGCTTGACCTCCGACGAGGAGGTTGGCGCCACCCATGCCGCATGGCAAGCGCGTATTCACCCGGAGGATTTGCCGGTCGTTCTGGCAAAGGTGCGCGCTTACCAAGAAAACCCGTCGGAGCGATTGGAGTGCGAGTACCGCGTTCGTCATCGATCTGGCGTTTGGA…	1029	Homo sapiens	Blood_bacteremia	Italy
S61_C01_BS	0.944	0.944	0.58	NFGT01000011	1568.93	Pseudomonas aeruginosa strain S61_C01_BS S61_C01_BS_NODE_11_length_201089, whole genome shotgun sequence	0	0.972	18363	17346	1029	1	ATGAACGGGCCGACCATTTGGCTGATGGTGTCGCTACTTGCCAATATTGGCATGGCGGTTGCGCTATGGCGTTTTGTTCGTACCAATCGCCAGAGGCGTGACGAGCTGAAGCATCGCAAATCGATGATAAGGAACGGATCGCCATCGCCCTGGAGGGCGCAGGGCTGGGATTCTGGGAGTGGGATATCGCTACCGACAGCTTCAGGCTTTCTGCCCGCAGTCTGGCGATGTTCGGCTTGACCTCCGACGAGGAGGTTGGCGCCACCCATGCCGCATGGCAAGCGCGTATTCACCCGGAGGATTTGCCGGTCGTTCTGGCAAAGGTGCGCGCTTACCAAGAAAACCCGTCGGAGCGATTGGAGTGCGAGTACCGCGTTCGTCATCGATCTGGCGTTTGGA…	1029	Homo sapiens	Blood_bacteremia	Italy
ipcd669	0.944	0.944	0.58	NSVB01000009	1568.93	Pseudomonas aeruginosa strain PN586(35)w IPC669_9.1, whole genome shotgun sequence	0	0.972	203301	204318	1029	1	ATGAACGGGCCGACCATTTGGCTGATGGTGTCGCTACTTGCCAATATTGGCATGGCGGTTGCGCTATGGCGTTTTGTTCGTACCAATCGCCAGAGGCGTGACGAGCTGAAGCATCGCAAATCGATGATAAGGAACGGATCGCCATCGCCCTGGAGGGCGCAGGGCTGGGATTCTGGGAGTGGGATATCGCTACCGACAGCTTCAGGCTTTCTGCCCGCAGTCTGGCGATGTTCGGCTTGACCTCCGACGAGGAGGTTGGCGCCACCCATGCCGCATGGCAAGCGCGTATTCACCCGGAGGATTTGCCGGTCGTTCTGGCAAAGGTGCGCGCTTACCAAGAAAACCCGTCGGAGCGATTGGAGTGCGAGTACCGCGTTCGTCATCGATCTGGCGTTTGGA…	1029	Homo sapiens	Catheter	Panama
PAL0.1	0.944	0.944	0.58	QFRL01000064	1568.93	Pseudomonas aeruginosa strain PAL0.1, whole genome shotgun sequence	0	0.972	3963	4980	1029	1	ATGAACGGGCCGACCATTTGGCTGATGGTGTCGCTACTTGCCAATATTGGCATGGCGGTTGCGCTATGGCGTTTTGTTCGTACCAATCGCCAGAGGCGTGACGAGCTGAAGCATCGCAAATCGATGATAAGGAACGGATCGCCATCGCCCTGGAGGGCGCAGGGCTGGGATTCTGGGAGTGGGATATCGCTACCGACAGCTTCAGGCTTTCTGCCCGCAGTCTGGCGATGTTCGGCTTGACCTCCGACGAGGAGGTTGGCGCCACCCATGCCGCATGGCAAGCGCGTATTCACCCGGAGGATTTGCCGGTCGTTCTGGCAAAGGTGCGCGCTTACCAAGAAAACCCGTCGGAGCGATTGGAGTGCGAGTACCGCGTTCGTCATCGATCTGGCGTTTGGA…	1029	Homo sapiens	Lung_pneumonia	France
PADK2_CF510	0.947	0.947	0.576	AJHI01000009	1594.78	Pseudomonas aeruginosa PADK2_CF510 contig009, whole genome shotgun sequence	0	0.973	129495	128468	1029	1	ATGAACGGGCCGACCATTTGGCTGATGGTGTCGCTACTTGCCAATATTGGCATGGCGGTTGCACTATGGCGTTTTGTTCGTACCAATCGCCAGAGGCGTGACGAGCTGAAGCATCGCCAACAAGCGCAAATCGATGACAAGAAACGGATCGCCATCGCCCTGGAGGGCGCAGGGCTGGGATTCTGGGAGTGGGATATCGCTACCGACAGCTTCAGGCTTTCTGCCCGCAGTCTGGCGATGTTCGGCTTGACCTCCGACGAGGAGGTTGGCGCCACCCATGCCGCATGGCAAGCGCGTATTCACCCGGAGGATTTGCCGGTCGTTCTGGCAAAGGTGCGCGCTTACCAAGAAAACCCGTCGGAGCGATTGGAGTGCGAGTACCGCGTTCGTCATCGATCT…	1029	Homo sapiens	Sputum _ CF	Denmark
ipcd161	0.947	0.947	0.576	RWRT01000026	1594.78	Pseudomonas aeruginosa strain PAC118A IPC161_26.1, whole genome shotgun sequence	0	0.973	12112	11085	1029	1	ATGAACGGGCCGACCATTTGGCTGATGGTGTCGCTACTTGCCAATATTGGCATGGCGGTTGCACTATGGCGTTTTGTTCGTACCAATCGCCAGAGGCGTGACGAGCTGAAGCATCGCCAACAAGCGCAAATCGATGACAAGAAACGGATCGCCATCGCCCTGGAGGGCGCAGGGCTGGGATTCTGGGAGTGGGATATCGCTACCGACAGCTTCAGGCTTTCTGCCCGCAGTCTGGCGATGTTCGGCTTGACCTCCGACGAGGAGGTTGGCGCCACCCATGCCGCATGGCAAGCGCGTATTCACCCGGAGGATTTGCCGGTCGTTCTGGCAAAGGTGCGCGCTTACCAAGAAAACCCGTCGGAGCGATTGGAGTGCGAGTACCGCGTTCGTCATCGATCT…	1029	Homo sapiens	Sputum _ CF	Canada
P63_London_25_VIM_2_03_14	0.944	0.944	0.58	CWFH01000046	1568.93	Pseudomonas aeruginosa genome assembly P63_London_25_VIM_2_03_14, contig P63_London_25_VIM_2_03_14_contig46, whole genome shotgun sequence	0	0.972	2652	3669	1029	1	ATGAACGGGCCGACCATTTGGCTGATGGTGTCGCTACTTGCCAATATTGGCATGGCGGTTGCGCTATGGCGTTTTGTTCGTACCAATCGCCAGAGGCGTGACGAGCTGAAGCATCGCAAATCGATGATAAGGAACGGATCGCCATCGCCCTGGAGGGCGCAGGGCTGGGATTCTGGGAGTGGGATATCGCTACCGACAGCTTCAGGCTTTCTGCCCGCAGTCTGGCGATGTTCGGCTTGACCTCCGACGAGGAGGTTGGCGCCACCCATGCCGCATGGCAAGCGCGTATTCACCCGGAGGATTTGCCGGTCGTTCTGGCAAAGGTGCGCGCTTACCAAGAAAACCCGTCGGAGCGATTGGAGTGCGAGTACCGCGTTCGTCATCGATCTGGCGTTTGGA…	1029	Homo sapiens	N/A	UK
P62_London_9_VIM_2_01_1	0.944	0.944	0.58	CWEO01000062	1568.93	Pseudomonas aeruginosa genome assembly P62_London_9_VIM_2_01_14, contig P62_London_9_VIM_2_01_14_contig62, whole genome shotgun sequence	0	0.972	2652	3669	1029	1	ATGAACGGGCCGACCATTTGGCTGATGGTGTCGCTACTTGCCAATATTGGCATGGCGGTTGCGCTATGGCGTTTTGTTCGTACCAATCGCCAGAGGCGTGACGAGCTGAAGCATCGCAAATCGATGATAAGGAACGGATCGCCATCGCCCTGGAGGGCGCAGGGCTGGGATTCTGGGAGTGGGATATCGCTACCGACAGCTTCAGGCTTTCTGCCCGCAGTCTGGCGATGTTCGGCTTGACCTCCGACGAGGAGGTTGGCGCCACCCATGCCGCATGGCAAGCGCGTATTCACCCGGAGGATTTGCCGGTCGTTCTGGCAAAGGTGCGCGCTTACCAAGAAAACCCGTCGGAGCGATTGGAGTGCGAGTACCGCGTTCGTCATCGATCTGGCGTTTGGA…	1029	Homo sapiens	N/A	UK
P61_London_9_VIM_2_11_13	0.944	0.944	0.58	CVXB01000003	1568.93	Pseudomonas aeruginosa genome assembly P61_London_9_VIM_2_11_13, contig P61_London_9_VIM_2_11_13_contig3, whole genome shotgun sequence	0	0.972	2652	3669	1029	1	ATGAACGGGCCGACCATTTGGCTGATGGTGTCGCTACTTGCCAATATTGGCATGGCGGTTGCGCTATGGCGTTTTGTTCGTACCAATCGCCAGAGGCGTGACGAGCTGAAGCATCGCAAATCGATGATAAGGAACGGATCGCCATCGCCCTGGAGGGCGCAGGGCTGGGATTCTGGGAGTGGGATATCGCTACCGACAGCTTCAGGCTTTCTGCCCGCAGTCTGGCGATGTTCGGCTTGACCTCCGACGAGGAGGTTGGCGCCACCCATGCCGCATGGCAAGCGCGTATTCACCCGGAGGATTTGCCGGTCGTTCTGGCAAAGGTGCGCGCTTACCAAGAAAACCCGTCGGAGCGATTGGAGTGCGAGTACCGCGTTCGTCATCGATCTGGCGTTTGGA…	1029	Homo sapiens	N/A	UK
P60_London_6_VIM_2_11_13	0.944	0.944	0.58	CVXD01000205	1568.93	Pseudomonas aeruginosa genome assembly P60_London_6_VIM_2_11_13, contig P60_London_6_VIM_2_11_13_contig214, whole genome shotgun sequence	0	0.972	2652	3669	1029	1	ATGAACGGGCCGACCATTTGGCTGATGGTGTCGCTACTTGCCAATATTGGCATGGCGGTTGCGCTATGGCGTTTTGTTCGTACCAATCGCCAGAGGCGTGACGAGCTGAAGCATCGCAAATCGATGATAAGGAACGGATCGCCATCGCCCTGGAGGGCGCAGGGCTGGGATTCTGGGAGTGGGATATCGCTACCGACAGCTTCAGGCTTTCTGCCCGCAGTCTGGCGATGTTCGGCTTGACCTCCGACGAGGAGGTTGGCGCCACCCATGCCGCATGGCAAGCGCGTATTCACCCGGAGGATTTGCCGGTCGTTCTGGCAAAGGTGCGCGCTTACCAAGAAAACCCGTCGGAGCGATTGGAGTGCGAGTACCGCGTTCGTCATCGATCTGGCGTTTGGA…	1029	Homo sapiens	N/A	UK
P59_Wales_1_VIM_2_09_13	0.944	0.944	0.58	CVXN01000198	1568.93	Pseudomonas aeruginosa genome assembly P59_Wales_1_VIM_2_09_13, contig P59_Wales_1_VIM_2_09_13_contig199, whole genome shotgun sequence	0	0.972	86331	85314	1029	1	ATGAACGGGCCGACCATTTGGCTGATGGTGTCGCTACTTGCCAATATTGGCATGGCGGTTGCGCTATGGCGTTTTGTTCGTACCAATCGCCAGAGGCGTGACGAGCTGAAGCATCGCAAATCGATGATAAGGAACGGATCGCCATCGCCCTGGAGGGCGCAGGGCTGGGATTCTGGGAGTGGGATATCGCTACCGACAGCTTCAGGCTTTCTGCCCGCAGTCTGGCGATGTTCGGCTTGACCTCCGACGAGGAGGTTGGCGCCACCCATGCCGCATGGCAAGCGCGTATTCACCCGGAGGATTTGCCGGTCGTTCTGGCAAAGGTGCGCGCTTACCAAGAAAACCCGTCGGAGCGATTGGAGTGCGAGTACCGCGTTCGTCATCGATCTGGCGTTTGGA…	1029	Homo sapiens	N/A	UK
P57_South_East_3_VIM_2_09_13	0.944	0.944	0.58	CVWZ01000120	1568.93	Pseudomonas aeruginosa genome assembly P57_South_East_3_VIM_2_09_13, contig P57_South_East_3_VIM_2_09_13_contig136, whole genome shotgun sequence	0	0.972	86331	85314	1029	1	ATGAACGGGCCGACCATTTGGCTGATGGTGTCGCTACTTGCCAATATTGGCATGGCGGTTGCGCTATGGCGTTTTGTTCGTACCAATCGCCAGAGGCGTGACGAGCTGAAGCATCGCAAATCGATGATAAGGAACGGATCGCCATCGCCCTGGAGGGCGCAGGGCTGGGATTCTGGGAGTGGGATATCGCTACCGACAGCTTCAGGCTTTCTGCCCGCAGTCTGGCGATGTTCGGCTTGACCTCCGACGAGGAGGTTGGCGCCACCCATGCCGCATGGCAAGCGCGTATTCACCCGGAGGATTTGCCGGTCGTTCTGGCAAAGGTGCGCGCTTACCAAGAAAACCCGTCGGAGCGATTGGAGTGCGAGTACCGCGTTCGTCATCGATCTGGCGTTTGGA…	1029	Homo sapiens	N/A	UK
P56_London_12_VIM_2_07_13	0.944	0.944	0.58	CVXC01000220	1568.93	Pseudomonas aeruginosa genome assembly P56_London_12_VIM_2_07_13, contig P56_London_12_VIM_2_07_13_contig241, whole genome shotgun sequence	0	0.972	15548	14531	1029	1	ATGAACGGGCCGACCATTTGGCTGATGGTGTCGCTACTTGCCAATATTGGCATGGCGGTTGCGCTATGGCGTTTTGTTCGTACCAATCGCCAGAGGCGTGACGAGCTGAAGCATCGCAAATCGATGATAAGGAACGGATCGCCATCGCCCTGGAGGGCGCAGGGCTGGGATTCTGGGAGTGGGATATCGCTACCGACAGCTTCAGGCTTTCTGCCCGCAGTCTGGCGATGTTCGGCTTGACCTCCGACGAGGAGGTTGGCGCCACCCATGCCGCATGGCAAGCGCGTATTCACCCGGAGGATTTGCCGGTCGTTCTGGCAAAGGTGCGCGCTTACCAAGAAAACCCGTCGGAGCGATTGGAGTGCGAGTACCGCGTTCGTCATCGATCTGGCGTTTGGA…	1029	Homo sapiens	N/A	UK
P55_London_26_VIM_2_05_13	0.944	0.944	0.58	CVWX01000077	1568.93	Pseudomonas aeruginosa genome assembly P55_London_26_VIM_2_05_13, contig P55_London_26_VIM_2_05_13_contig77, whole genome shotgun sequence	0	0.972	108089	109106	1029	1	ATGAACGGGCCGACCATTTGGCTGATGGTGTCGCTACTTGCCAATATTGGCATGGCGGTTGCGCTATGGCGTTTTGTTCGTACCAATCGCCAGAGGCGTGACGAGCTGAAGCATCGCAAATCGATGATAAGGAACGGATCGCCATCGCCCTGGAGGGCGCAGGGCTGGGATTCTGGGAGTGGGATATCGCTACCGACAGCTTCAGGCTTTCTGCCCGCAGTCTGGCGATGTTCGGCTTGACCTCCGACGAGGAGGTTGGCGCCACCCATGCCGCATGGCAAGCGCGTATTCACCCGGAGGATTTGCCGGTCGTTCTGGCAAAGGTGCGCGCTTACCAAGAAAACCCGTCGGAGCGATTGGAGTGCGAGTACCGCGTTCGTCATCGATCTGGCGTTTGGA…	1029	Homo sapiens	N/A	UK
P54_2_London_24_VIM_2_04_13	0.944	0.944	0.58	CVXL01000122	1568.93	Pseudomonas aeruginosa genome assembly P54_2_London_24_VIM_2_04_13, contig P54_2_London_24_VIM_2_04_13_contig122, whole genome shotgun sequence	0	0.972	2648	3665	1029	1	ATGAACGGGCCGACCATTTGGCTGATGGTGTCGCTACTTGCCAATATTGGCATGGCGGTTGCGCTATGGCGTTTTGTTCGTACCAATCGCCAGAGGCGTGACGAGCTGAAGCATCGCAAATCGATGATAAGGAACGGATCGCCATCGCCCTGGAGGGCGCAGGGCTGGGATTCTGGGAGTGGGATATCGCTACCGACAGCTTCAGGCTTTCTGCCCGCAGTCTGGCGATGTTCGGCTTGACCTCCGACGAGGAGGTTGGCGCCACCCATGCCGCATGGCAAGCGCGTATTCACCCGGAGGATTTGCCGGTCGTTCTGGCAAAGGTGCGCGCTTACCAAGAAAACCCGTCGGAGCGATTGGAGTGCGAGTACCGCGTTCGTCATCGATCTGGCGTTTGGA…	1029	Homo sapiens	N/A	UK
P54_1_London_24_VIM_2_04_13	0.944	0.944	0.58	CWFR01000222	1568.93	Pseudomonas aeruginosa genome assembly P54_1_London_24_VIM_2_04_13, contig P54_1_London_24_VIM_2_04_13_contig285, whole genome shotgun sequence	0	0.972	2648	3665	1029	1	ATGAACGGGCCGACCATTTGGCTGATGGTGTCGCTACTTGCCAATATTGGCATGGCGGTTGCGCTATGGCGTTTTGTTCGTACCAATCGCCAGAGGCGTGACGAGCTGAAGCATCGCAAATCGATGATAAGGAACGGATCGCCATCGCCCTGGAGGGCGCAGGGCTGGGATTCTGGGAGTGGGATATCGCTACCGACAGCTTCAGGCTTTCTGCCCGCAGTCTGGCGATGTTCGGCTTGACCTCCGACGAGGAGGTTGGCGCCACCCATGCCGCATGGCAAGCGCGTATTCACCCGGAGGATTTGCCGGTCGTTCTGGCAAAGGTGCGCGCTTACCAAGAAAACCCGTCGGAGCGATTGGAGTGCGAGTACCGCGTTCGTCATCGATCTGGCGTTTGGA…	1029	Homo sapiens	N/A	UK
P53_London_9_VIM_2_02_13	0.944	0.944	0.58	CWER01000101	1568.93	Pseudomonas aeruginosa genome assembly P53_London_9_VIM_2_02_13, contig P53_London_9_VIM_2_02_13_contig101, whole genome shotgun sequence	0	0.972	2652	3669	1029	1	ATGAACGGGCCGACCATTTGGCTGATGGTGTCGCTACTTGCCAATATTGGCATGGCGGTTGCGCTATGGCGTTTTGTTCGTACCAATCGCCAGAGGCGTGACGAGCTGAAGCATCGCAAATCGATGATAAGGAACGGATCGCCATCGCCCTGGAGGGCGCAGGGCTGGGATTCTGGGAGTGGGATATCGCTACCGACAGCTTCAGGCTTTCTGCCCGCAGTCTGGCGATGTTCGGCTTGACCTCCGACGAGGAGGTTGGCGCCACCCATGCCGCATGGCAAGCGCGTATTCACCCGGAGGATTTGCCGGTCGTTCTGGCAAAGGTGCGCGCTTACCAAGAAAACCCGTCGGAGCGATTGGAGTGCGAGTACCGCGTTCGTCATCGATCTGGCGTTTGGA…	1029	Homo sapiens	N/A	UK
P52_2_London_26_VIM_2_02_13	0.944	0.944	0.58	CVWW01000227	1568.93	Pseudomonas aeruginosa genome assembly P52_2_London_26_VIM_2_02_13, contig P52_2_London_26_VIM_2_02_13_contig240, whole genome shotgun sequence	0	0.972	86331	85314	1029	1	ATGAACGGGCCGACCATTTGGCTGATGGTGTCGCTACTTGCCAATATTGGCATGGCGGTTGCGCTATGGCGTTTTGTTCGTACCAATCGCCAGAGGCGTGACGAGCTGAAGCATCGCAAATCGATGATAAGGAACGGATCGCCATCGCCCTGGAGGGCGCAGGGCTGGGATTCTGGGAGTGGGATATCGCTACCGACAGCTTCAGGCTTTCTGCCCGCAGTCTGGCGATGTTCGGCTTGACCTCCGACGAGGAGGTTGGCGCCACCCATGCCGCATGGCAAGCGCGTATTCACCCGGAGGATTTGCCGGTCGTTCTGGCAAAGGTGCGCGCTTACCAAGAAAACCCGTCGGAGCGATTGGAGTGCGAGTACCGCGTTCGTCATCGATCTGGCGTTTGGA…	1029	Homo sapiens	N/A	UK
P52_1_London_26_VIM_2_02_13	0.944	0.944	0.58	CVWV01000199	1568.93	Pseudomonas aeruginosa genome assembly P52_1_London_26_VIM_2_02_13, contig P52_1_London_26_VIM_2_02_13_contig211, whole genome shotgun sequence	0	0.972	97811	98828	1029	1	ATGAACGGGCCGACCATTTGGCTGATGGTGTCGCTACTTGCCAATATTGGCATGGCGGTTGCGCTATGGCGTTTTGTTCGTACCAATCGCCAGAGGCGTGACGAGCTGAAGCATCGCAAATCGATGATAAGGAACGGATCGCCATCGCCCTGGAGGGCGCAGGGCTGGGATTCTGGGAGTGGGATATCGCTACCGACAGCTTCAGGCTTTCTGCCCGCAGTCTGGCGATGTTCGGCTTGACCTCCGACGAGGAGGTTGGCGCCACCCATGCCGCATGGCAAGCGCGTATTCACCCGGAGGATTTGCCGGTCGTTCTGGCAAAGGTGCGCGCTTACCAAGAAAACCCGTCGGAGCGATTGGAGTGCGAGTACCGCGTTCGTCATCGATCTGGCGTTTGGA…	1029	Homo sapiens	N/A	UK
P51_2_London_11_VIM_2_02_13	0.944	0.944	0.58	CVWU01000193	1568.93	Pseudomonas aeruginosa genome assembly P51_2_London_11_VIM_2_02_13, contig P51_2_London_11_VIM_2_02_13_contig202, whole genome shotgun sequence	0	0.972	2652	3669	1029	1	ATGAACGGGCCGACCATTTGGCTGATGGTGTCGCTACTTGCCAATATTGGCATGGCGGTTGCGCTATGGCGTTTTGTTCGTACCAATCGCCAGAGGCGTGACGAGCTGAAGCATCGCAAATCGATGATAAGGAACGGATCGCCATCGCCCTGGAGGGCGCAGGGCTGGGATTCTGGGAGTGGGATATCGCTACCGACAGCTTCAGGCTTTCTGCCCGCAGTCTGGCGATGTTCGGCTTGACCTCCGACGAGGAGGTTGGCGCCACCCATGCCGCATGGCAAGCGCGTATTCACCCGGAGGATTTGCCGGTCGTTCTGGCAAAGGTGCGCGCTTACCAAGAAAACCCGTCGGAGCGATTGGAGTGCGAGTACCGCGTTCGTCATCGATCTGGCGTTTGGA…	1029	Homo sapiens	N/A	UK
P51_1_London_9_VIM_2_02_13	0.944	0.944	0.58	CVWR01000073	1568.93	Pseudomonas aeruginosa genome assembly P51_1_London_9_VIM_2_02_13, contig P51_1_London_9_VIM_2_02_13_contig73, whole genome shotgun sequence	0	0.972	2652	3669	1029	1	ATGAACGGGCCGACCATTTGGCTGATGGTGTCGCTACTTGCCAATATTGGCATGGCGGTTGCGCTATGGCGTTTTGTTCGTACCAATCGCCAGAGGCGTGACGAGCTGAAGCATCGCAAATCGATGATAAGGAACGGATCGCCATCGCCCTGGAGGGCGCAGGGCTGGGATTCTGGGAGTGGGATATCGCTACCGACAGCTTCAGGCTTTCTGCCCGCAGTCTGGCGATGTTCGGCTTGACCTCCGACGAGGAGGTTGGCGCCACCCATGCCGCATGGCAAGCGCGTATTCACCCGGAGGATTTGCCGGTCGTTCTGGCAAAGGTGCGCGCTTACCAAGAAAACCCGTCGGAGCGATTGGAGTGCGAGTACCGCGTTCGTCATCGATCTGGCGTTTGGA…	1029	Homo sapiens	N/A	UK
P50_London_9_VIM_2_01_13	0.944	0.944	0.58	CVWP01000182	1568.93	Pseudomonas aeruginosa genome assembly P50_London_9_VIM_2_01_13, contig P50_London_9_VIM_2_01_13_contig192, whole genome shotgun sequence	0	0.972	2652	3669	1029	1	ATGAACGGGCCGACCATTTGGCTGATGGTGTCGCTACTTGCCAATATTGGCATGGCGGTTGCGCTATGGCGTTTTGTTCGTACCAATCGCCAGAGGCGTGACGAGCTGAAGCATCGCAAATCGATGATAAGGAACGGATCGCCATCGCCCTGGAGGGCGCAGGGCTGGGATTCTGGGAGTGGGATATCGCTACCGACAGCTTCAGGCTTTCTGCCCGCAGTCTGGCGATGTTCGGCTTGACCTCCGACGAGGAGGTTGGCGCCACCCATGCCGCATGGCAAGCGCGTATTCACCCGGAGGATTTGCCGGTCGTTCTGGCAAAGGTGCGCGCTTACCAAGAAAACCCGTCGGAGCGATTGGAGTGCGAGTACCGCGTTCGTCATCGATCTGGCGTTTGGA…	1029	Homo sapiens	N/A	UK
P48_London_17_VIM_2_01_13	0.944	0.944	0.58	CVWT01000066	1568.93	Pseudomonas aeruginosa genome assembly P48_London_17_VIM_2_01_13, contig P48_London_17_VIM_2_01_13_contig116, whole genome shotgun sequence	0	0.972	21325	22342	1029	1	ATGAACGGGCCGACCATTTGGCTGATGGTGTCGCTACTTGCCAATATTGGCATGGCGGTTGCGCTATGGCGTTTTGTTCGTACCAATCGCCAGAGGCGTGACGAGCTGAAGCATCGCAAATCGATGATAAGGAACGGATCGCCATCGCCCTGGAGGGCGCAGGGCTGGGATTCTGGGAGTGGGATATCGCTACCGACAGCTTCAGGCTTTCTGCCCGCAGTCTGGCGATGTTCGGCTTGACCTCCGACGAGGAGGTTGGCGCCACCCATGCCGCATGGCAAGCGCGTATTCACCCGGAGGATTTGCCGGTCGTTCTGGCAAAGGTGCGCGCTTACCAAGAAAACCCGTCGGAGCGATTGGAGTGCGAGTACCGCGTTCGTCATCGATCTGGCGTTTGGA…	1029	Homo sapiens	N/A	UK
P47_London_12_VIM_2_12_12	0.944	0.944	0.58	CVWN01000041	1568.93	Pseudomonas aeruginosa genome assembly P47_London_12_VIM_2_12_12, contig P47_London_12_VIM_2_12_12_contig41, whole genome shotgun sequence	0	0.972	15556	14539	1029	1	ATGAACGGGCCGACCATTTGGCTGATGGTGTCGCTACTTGCCAATATTGGCATGGCGGTTGCGCTATGGCGTTTTGTTCGTACCAATCGCCAGAGGCGTGACGAGCTGAAGCATCGCAAATCGATGATAAGGAACGGATCGCCATCGCCCTGGAGGGCGCAGGGCTGGGATTCTGGGAGTGGGATATCGCTACCGACAGCTTCAGGCTTTCTGCCCGCAGTCTGGCGATGTTCGGCTTGACCTCCGACGAGGAGGTTGGCGCCACCCATGCCGCATGGCAAGCGCGTATTCACCCGGAGGATTTGCCGGTCGTTCTGGCAAAGGTGCGCGCTTACCAAGAAAACCCGTCGGAGCGATTGGAGTGCGAGTACCGCGTTCGTCATCGATCTGGCGTTTGGA…	1029	Homo sapiens	N/A	UK
P45_London_17_VIM_2_12_12	0.944	0.944	0.58	CVWO01000264	1568.93	Pseudomonas aeruginosa genome assembly P45_London_17_VIM_2_12_12, contig P45_London_17_VIM_2_12_12_contig264, whole genome shotgun sequence	0	0.972	1978	961	1029	1	ATGAACGGGCCGACCATTTGGCTGATGGTGTCGCTACTTGCCAATATTGGCATGGCGGTTGCGCTATGGCGTTTTGTTCGTACCAATCGCCAGAGGCGTGACGAGCTGAAGCATCGCAAATCGATGATAAGGAACGGATCGCCATCGCCCTGGAGGGCGCAGGGCTGGGATTCTGGGAGTGGGATATCGCTACCGACAGCTTCAGGCTTTCTGCCCGCAGTCTGGCGATGTTCGGCTTGACCTCCGACGAGGAGGTTGGCGCCACCCATGCCGCATGGCAAGCGCGTATTCACCCGGAGGATTTGCCGGTCGTTCTGGCAAAGGTGCGCGCTTACCAAGAAAACCCGTCGGAGCGATTGGAGTGCGAGTACCGCGTTCGTCATCGATCTGGCGTTTGGA…	1029	Homo sapiens	N/A	UK
P44_Wales_1_VIM_2_11_12	0.944	0.944	0.58	CVWL01000177	1568.93	Pseudomonas aeruginosa genome assembly P44_Wales_1_VIM_2_11_12, contig P44_Wales_1_VIM_2_11_12_contig177, whole genome shotgun sequence	0	0.972	86331	85314	1029	1	ATGAACGGGCCGACCATTTGGCTGATGGTGTCGCTACTTGCCAATATTGGCATGGCGGTTGCGCTATGGCGTTTTGTTCGTACCAATCGCCAGAGGCGTGACGAGCTGAAGCATCGCAAATCGATGATAAGGAACGGATCGCCATCGCCCTGGAGGGCGCAGGGCTGGGATTCTGGGAGTGGGATATCGCTACCGACAGCTTCAGGCTTTCTGCCCGCAGTCTGGCGATGTTCGGCTTGACCTCCGACGAGGAGGTTGGCGCCACCCATGCCGCATGGCAAGCGCGTATTCACCCGGAGGATTTGCCGGTCGTTCTGGCAAAGGTGCGCGCTTACCAAGAAAACCCGTCGGAGCGATTGGAGTGCGAGTACCGCGTTCGTCATCGATCTGGCGTTTGGA…	1029	Homo sapiens	N/A	UK
P43_2_London_9_VIM_2_11_12	0.944	0.944	0.58	CVWK01000178	1568.93	Pseudomonas aeruginosa genome assembly P43_2_London_9_VIM_2_11_12, contig P43_2_London_9_VIM_2_11_12_contig194, whole genome shotgun sequence	0	0.972	2652	3669	1029	1	ATGAACGGGCCGACCATTTGGCTGATGGTGTCGCTACTTGCCAATATTGGCATGGCGGTTGCGCTATGGCGTTTTGTTCGTACCAATCGCCAGAGGCGTGACGAGCTGAAGCATCGCAAATCGATGATAAGGAACGGATCGCCATCGCCCTGGAGGGCGCAGGGCTGGGATTCTGGGAGTGGGATATCGCTACCGACAGCTTCAGGCTTTCTGCCCGCAGTCTGGCGATGTTCGGCTTGACCTCCGACGAGGAGGTTGGCGCCACCCATGCCGCATGGCAAGCGCGTATTCACCCGGAGGATTTGCCGGTCGTTCTGGCAAAGGTGCGCGCTTACCAAGAAAACCCGTCGGAGCGATTGGAGTGCGAGTACCGCGTTCGTCATCGATCTGGCGTTTGGA…	1029	Homo sapiens	N/A	UK
P43_1_London_9_VIM_2_11_12	0.944	0.944	0.58	CVWJ01000182	1568.93	Pseudomonas aeruginosa genome assembly P43_1_London_9_VIM_2_11_12, contig P43_1_London_9_VIM_2_11_12_contig193, whole genome shotgun sequence	0	0.972	2652	3669	1029	1	ATGAACGGGCCGACCATTTGGCTGATGGTGTCGCTACTTGCCAATATTGGCATGGCGGTTGCGCTATGGCGTTTTGTTCGTACCAATCGCCAGAGGCGTGACGAGCTGAAGCATCGCAAATCGATGATAAGGAACGGATCGCCATCGCCCTGGAGGGCGCAGGGCTGGGATTCTGGGAGTGGGATATCGCTACCGACAGCTTCAGGCTTTCTGCCCGCAGTCTGGCGATGTTCGGCTTGACCTCCGACGAGGAGGTTGGCGCCACCCATGCCGCATGGCAAGCGCGTATTCACCCGGAGGATTTGCCGGTCGTTCTGGCAAAGGTGCGCGCTTACCAAGAAAACCCGTCGGAGCGATTGGAGTGCGAGTACCGCGTTCGTCATCGATCTGGCGTTTGGA…	1029	Homo sapiens	N/A	UK
P42_2_London_28_VIM_2_11_12	0.944	0.944	0.58	CVWI01000156	1568.93	Pseudomonas aeruginosa genome assembly P42_2_London_28_VIM_2_11_12, contig P42_2_London_28_VIM_2_11_12_contig169, whole genome shotgun sequence	0	0.972	107871	108888	1029	1	ATGAACGGGCCGACCATTTGGCTGATGGTGTCGCTACTTGCCAATATTGGCATGGCGGTTGCGCTATGGCGTTTTGTTCGTACCAATCGCCAGAGGCGTGACGAGCTGAAGCATCGCAAATCGATGATAAGGAACGGATCGCCATCGCCCTGGAGGGCGCAGGGCTGGGATTCTGGGAGTGGGATATCGCTACCGACAGCTTCAGGCTTTCTGCCCGCAGTCTGGCGATGTTCGGCTTGACCTCCGACGAGGAGGTTGGCGCCACCCATGCCGCATGGCAAGCGCGTATTCACCCGGAGGATTTGCCGGTCGTTCTGGCAAAGGTGCGCGCTTACCAAGAAAACCCGTCGGAGCGATTGGAGTGCGAGTACCGCGTTCGTCATCGATCTGGCGTTTGGA…	1029	Homo sapiens	N/A	UK
P42_1_London_26_VIM_2_10_12	0.944	0.944	0.58	CVWH01000129	1568.93	Pseudomonas aeruginosa genome assembly P42_1_London_26_VIM_2_10_12, contig P42_1_London_26_VIM_2_10_12_contig152, whole genome shotgun sequence	0	0.972	86331	85314	1029	1	ATGAACGGGCCGACCATTTGGCTGATGGTGTCGCTACTTGCCAATATTGGCATGGCGGTTGCGCTATGGCGTTTTGTTCGTACCAATCGCCAGAGGCGTGACGAGCTGAAGCATCGCAAATCGATGATAAGGAACGGATCGCCATCGCCCTGGAGGGCGCAGGGCTGGGATTCTGGGAGTGGGATATCGCTACCGACAGCTTCAGGCTTTCTGCCCGCAGTCTGGCGATGTTCGGCTTGACCTCCGACGAGGAGGTTGGCGCCACCCATGCCGCATGGCAAGCGCGTATTCACCCGGAGGATTTGCCGGTCGTTCTGGCAAAGGTGCGCGCTTACCAAGAAAACCCGTCGGAGCGATTGGAGTGCGAGTACCGCGTTCGTCATCGATCTGGCGTTTGGA…	1029	Homo sapiens	N/A	UK
P40_Scotland_4_VIM_2_09_12	0.944	0.944	0.58	CVUM01000145	1568.93	Pseudomonas aeruginosa genome assembly P40_Scotland_4_VIM_2_09_12, contig P40_Scotland_4_VIM_2_09_12_contig153, whole genome shotgun sequence	0	0.972	86331	85314	1029	1	ATGAACGGGCCGACCATTTGGCTGATGGTGTCGCTACTTGCCAATATTGGCATGGCGGTTGCGCTATGGCGTTTTGTTCGTACCAATCGCCAGAGGCGTGACGAGCTGAAGCATCGCAAATCGATGATAAGGAACGGATCGCCATCGCCCTGGAGGGCGCAGGGCTGGGATTCTGGGAGTGGGATATCGCTACCGACAGCTTCAGGCTTTCTGCCCGCAGTCTGGCGATGTTCGGCTTGACCTCCGACGAGGAGGTTGGCGCCACCCATGCCGCATGGCAAGCGCGTATTCACCCGGAGGATTTGCCGGTCGTTCTGGCAAAGGTGCGCGCTTACCAAGAAAACCCGTCGGAGCGATTGGAGTGCGAGTACCGCGTTCGTCATCGATCTGGCGTTTGGA…	1029	Homo sapiens	N/A	UK
P38_London_12_VIM_2_08_12	0.944	0.944	0.58	CVUT01000177	1568.93	Pseudomonas aeruginosa genome assembly P38_London_12_VIM_2_08_12, contig P38_London_12_VIM_2_08_12_contig196, whole genome shotgun sequence	0	0.972	15548	14531	1029	1	ATGAACGGGCCGACCATTTGGCTGATGGTGTCGCTACTTGCCAATATTGGCATGGCGGTTGCGCTATGGCGTTTTGTTCGTACCAATCGCCAGAGGCGTGACGAGCTGAAGCATCGCAAATCGATGATAAGGAACGGATCGCCATCGCCCTGGAGGGCGCAGGGCTGGGATTCTGGGAGTGGGATATCGCTACCGACAGCTTCAGGCTTTCTGCCCGCAGTCTGGCGATGTTCGGCTTGACCTCCGACGAGGAGGTTGGCGCCACCCATGCCGCATGGCAAGCGCGTATTCACCCGGAGGATTTGCCGGTCGTTCTGGCAAAGGTGCGCGCTTACCAAGAAAACCCGTCGGAGCGATTGGAGTGCGAGTACCGCGTTCGTCATCGATCTGGCGTTTGGA…	1029	Homo sapiens	N/A	UK
P37_London_28_VIM_2_07_12	0.944	0.944	0.58	CVUJ01000111	1568.93	Pseudomonas aeruginosa genome assembly P37_London_28_VIM_2_07_12, contig P37_London_28_VIM_2_07_12_contig120, whole genome shotgun sequence	0	0.972	13854	14871	1029	1	ATGAACGGGCCGACCATTTGGCTGATGGTGTCGCTACTTGCCAATATTGGCATGGCGGTTGCGCTATGGCGTTTTGTTCGTACCAATCGCCAGAGGCGTGACGAGCTGAAGCATCGCAAATCGATGATAAGGAACGGATCGCCATCGCCCTGGAGGGCGCAGGGCTGGGATTCTGGGAGTGGGATATCGCTACCGACAGCTTCAGGCTTTCTGCCCGCAGTCTGGCGATGTTCGGCTTGACCTCCGACGAGGAGGTTGGCGCCACCCATGCCGCATGGCAAGCGCGTATTCACCCGGAGGATTTGCCGGTCGTTCTGGCAAAGGTGCGCGCTTACCAAGAAAACCCGTCGGAGCGATTGGAGTGCGAGTACCGCGTTCGTCATCGATCTGGCGTTTGGA…	1029	Homo sapiens	N/A	UK
P36_West_Midlands_5_VIM_2_06_12	0.944	0.944	0.58	CVVP01000002	1568.93	Pseudomonas aeruginosa genome assembly P36_West_Midlands_5_VIM_2_06_12, contig P36_West_Midlands_5_VIM_2_06_12_contig2, whole genome shotgun sequence	0	0.972	3963	4980	1029	1	ATGAACGGGCCGACCATTTGGCTGATGGTGTCGCTACTTGCCAATATTGGCATGGCGGTTGCGCTATGGCGTTTTGTTCGTACCAATCGCCAGAGGCGTGACGAGCTGAAGCATCGCAAATCGATGATAAGGAACGGATCGCCATCGCCCTGGAGGGCGCAGGGCTGGGATTCTGGGAGTGGGATATCGCTACCGACAGCTTCAGGCTTTCTGCCCGCAGTCTGGCGATGTTCGGCTTGACCTCCGACGAGGAGGTTGGCGCCACCCATGCCGCATGGCAAGCGCGTATTCACCCGGAGGATTTGCCGGTCGTTCTGGCAAAGGTGCGCGCTTACCAAGAAAACCCGTCGGAGCGATTGGAGTGCGAGTACCGCGTTCGTCATCGATCTGGCGTTTGGA…	1029	Homo sapiens	N/A	UK
P35_London_26_VIM_2_05_12	0.944	0.944	0.58	CVUS01000022	1568.93	Pseudomonas aeruginosa genome assembly P35_London_26_VIM_2_05_12, contig P35_London_26_VIM_2_05_12_contig22, whole genome shotgun sequence	0	0.972	10178	11195	1029	1	ATGAACGGGCCGACCATTTGGCTGATGGTGTCGCTACTTGCCAATATTGGCATGGCGGTTGCGCTATGGCGTTTTGTTCGTACCAATCGCCAGAGGCGTGACGAGCTGAAGCATCGCAAATCGATGATAAGGAACGGATCGCCATCGCCCTGGAGGGCGCAGGGCTGGGATTCTGGGAGTGGGATATCGCTACCGACAGCTTCAGGCTTTCTGCCCGCAGTCTGGCGATGTTCGGCTTGACCTCCGACGAGGAGGTTGGCGCCACCCATGCCGCATGGCAAGCGCGTATTCACCCGGAGGATTTGCCGGTCGTTCTGGCAAAGGTGCGCGCTTACCAAGAAAACCCGTCGGAGCGATTGGAGTGCGAGTACCGCGTTCGTCATCGATCTGGCGTTTGGA…	1029	Homo sapiens	N/A	UK
P34_London_28_VIM_2_02_12	0.944	0.944	0.58	CVVF01000111	1568.93	Pseudomonas aeruginosa genome assembly P34_London_28_VIM_2_02_12, contig P34_London_28_VIM_2_02_12_contig131, whole genome shotgun sequence	0	0.972	2654	3671	1029	1	ATGAACGGGCCGACCATTTGGCTGATGGTGTCGCTACTTGCCAATATTGGCATGGCGGTTGCGCTATGGCGTTTTGTTCGTACCAATCGCCAGAGGCGTGACGAGCTGAAGCATCGCAAATCGATGATAAGGAACGGATCGCCATCGCCCTGGAGGGCGCAGGGCTGGGATTCTGGGAGTGGGATATCGCTACCGACAGCTTCAGGCTTTCTGCCCGCAGTCTGGCGATGTTCGGCTTGACCTCCGACGAGGAGGTTGGCGCCACCCATGCCGCATGGCAAGCGCGTATTCACCCGGAGGATTTGCCGGTCGTTCTGGCAAAGGTGCGCGCTTACCAAGAAAACCCGTCGGAGCGATTGGAGTGCGAGTACCGCGTTCGTCATCGATCTGGCGTTTGGA…	1029	Homo sapiens	N/A	UK
P33_London_28_VIM_2_02_12	0.944	0.944	0.58	CVVG01000116	1568.93	Pseudomonas aeruginosa genome assembly P33_London_28_VIM_2_02_12, contig P33_London_28_VIM_2_02_12_contig126, whole genome shotgun sequence	0	0.972	86331	85314	1029	1	ATGAACGGGCCGACCATTTGGCTGATGGTGTCGCTACTTGCCAATATTGGCATGGCGGTTGCGCTATGGCGTTTTGTTCGTACCAATCGCCAGAGGCGTGACGAGCTGAAGCATCGCAAATCGATGATAAGGAACGGATCGCCATCGCCCTGGAGGGCGCAGGGCTGGGATTCTGGGAGTGGGATATCGCTACCGACAGCTTCAGGCTTTCTGCCCGCAGTCTGGCGATGTTCGGCTTGACCTCCGACGAGGAGGTTGGCGCCACCCATGCCGCATGGCAAGCGCGTATTCACCCGGAGGATTTGCCGGTCGTTCTGGCAAAGGTGCGCGCTTACCAAGAAAACCCGTCGGAGCGATTGGAGTGCGAGTACCGCGTTCGTCATCGATCTGGCGTTTGGA…	1029	Homo sapiens	N/A	UK
P32_London_17_VIM_2_10_11	0.944	0.944	0.58	CVVJ01000126	1568.93	Pseudomonas aeruginosa genome assembly P32_London_17_VIM_2_10_11, contig P32_London_17_VIM_2_10_11_contig140, whole genome shotgun sequence	0	0.972	86331	85314	1029	1	ATGAACGGGCCGACCATTTGGCTGATGGTGTCGCTACTTGCCAATATTGGCATGGCGGTTGCGCTATGGCGTTTTGTTCGTACCAATCGCCAGAGGCGTGACGAGCTGAAGCATCGCAAATCGATGATAAGGAACGGATCGCCATCGCCCTGGAGGGCGCAGGGCTGGGATTCTGGGAGTGGGATATCGCTACCGACAGCTTCAGGCTTTCTGCCCGCAGTCTGGCGATGTTCGGCTTGACCTCCGACGAGGAGGTTGGCGCCACCCATGCCGCATGGCAAGCGCGTATTCACCCGGAGGATTTGCCGGTCGTTCTGGCAAAGGTGCGCGCTTACCAAGAAAACCCGTCGGAGCGATTGGAGTGCGAGTACCGCGTTCGTCATCGATCTGGCGTTTGGA…	1029	Homo sapiens	N/A	UK
P31_Wales_1_VIM_2_11_11	0.944	0.944	0.58	CVVS01000199	1568.93	Pseudomonas aeruginosa genome assembly P31_Wales_1_VIM_2_11_11, contig P31_Wales_1_VIM_2_11_11_contig199, whole genome shotgun sequence	0	0.972	86331	85314	1029	1	ATGAACGGGCCGACCATTTGGCTGATGGTGTCGCTACTTGCCAATATTGGCATGGCGGTTGCGCTATGGCGTTTTGTTCGTACCAATCGCCAGAGGCGTGACGAGCTGAAGCATCGCAAATCGATGATAAGGAACGGATCGCCATCGCCCTGGAGGGCGCAGGGCTGGGATTCTGGGAGTGGGATATCGCTACCGACAGCTTCAGGCTTTCTGCCCGCAGTCTGGCGATGTTCGGCTTGACCTCCGACGAGGAGGTTGGCGCCACCCATGCCGCATGGCAAGCGCGTATTCACCCGGAGGATTTGCCGGTCGTTCTGGCAAAGGTGCGCGCTTACCAAGAAAACCCGTCGGAGCGATTGGAGTGCGAGTACCGCGTTCGTCATCGATCTGGCGTTTGGA…	1029	Homo sapiens	N/A	UK
P30_South_East_2_VIM_2_10_11	0.944	0.944	0.58	CVVK01000125	1568.93	Pseudomonas aeruginosa genome assembly P30_South_East_2_VIM_2_10_11, contig P30_South_East_2_VIM_2_10_11_contig142, whole genome shotgun sequence	0	0.972	86331	85314	1029	1	ATGAACGGGCCGACCATTTGGCTGATGGTGTCGCTACTTGCCAATATTGGCATGGCGGTTGCGCTATGGCGTTTTGTTCGTACCAATCGCCAGAGGCGTGACGAGCTGAAGCATCGCAAATCGATGATAAGGAACGGATCGCCATCGCCCTGGAGGGCGCAGGGCTGGGATTCTGGGAGTGGGATATCGCTACCGACAGCTTCAGGCTTTCTGCCCGCAGTCTGGCGATGTTCGGCTTGACCTCCGACGAGGAGGTTGGCGCCACCCATGCCGCATGGCAAGCGCGTATTCACCCGGAGGATTTGCCGGTCGTTCTGGCAAAGGTGCGCGCTTACCAAGAAAACCCGTCGGAGCGATTGGAGTGCGAGTACCGCGTTCGTCATCGATCTGGCGTTTGGA…	1029	Homo sapiens	N/A	UK
P29_London_12_VIM_2_05_11	0.944	0.944	0.58	CVVO01000217	1568.93	Pseudomonas aeruginosa genome assembly P29_London_12_VIM_2_05_11, contig P29_London_12_VIM_2_05_11_contig229, whole genome shotgun sequence	0	0.972	15548	14531	1029	1	ATGAACGGGCCGACCATTTGGCTGATGGTGTCGCTACTTGCCAATATTGGCATGGCGGTTGCGCTATGGCGTTTTGTTCGTACCAATCGCCAGAGGCGTGACGAGCTGAAGCATCGCAAATCGATGATAAGGAACGGATCGCCATCGCCCTGGAGGGCGCAGGGCTGGGATTCTGGGAGTGGGATATCGCTACCGACAGCTTCAGGCTTTCTGCCCGCAGTCTGGCGATGTTCGGCTTGACCTCCGACGAGGAGGTTGGCGCCACCCATGCCGCATGGCAAGCGCGTATTCACCCGGAGGATTTGCCGGTCGTTCTGGCAAAGGTGCGCGCTTACCAAGAAAACCCGTCGGAGCGATTGGAGTGCGAGTACCGCGTTCGTCATCGATCTGGCGTTTGGA…	1029	Homo sapiens	N/A	UK
P28_London_17_02_11	0.944	0.944	0.58	CVUQ01000158	1568.93	Pseudomonas aeruginosa genome assembly P28_London_17_02_11, contig P28_London_17_02_11_contig166, whole genome shotgun sequence	0	0.972	86331	85314	1029	1	ATGAACGGGCCGACCATTTGGCTGATGGTGTCGCTACTTGCCAATATTGGCATGGCGGTTGCGCTATGGCGTTTTGTTCGTACCAATCGCCAGAGGCGTGACGAGCTGAAGCATCGCAAATCGATGATAAGGAACGGATCGCCATCGCCCTGGAGGGCGCAGGGCTGGGATTCTGGGAGTGGGATATCGCTACCGACAGCTTCAGGCTTTCTGCCCGCAGTCTGGCGATGTTCGGCTTGACCTCCGACGAGGAGGTTGGCGCCACCCATGCCGCATGGCAAGCGCGTATTCACCCGGAGGATTTGCCGGTCGTTCTGGCAAAGGTGCGCGCTTACCAAGAAAACCCGTCGGAGCGATTGGAGTGCGAGTACCGCGTTCGTCATCGATCTGGCGTTTGGA…	1029	Homo sapiens	N/A	UK
P27_Wales_1_VIM_2_02_11	0.944	0.944	0.58	CVVX01000177	1568.93	Pseudomonas aeruginosa genome assembly P27_Wales_1_VIM_2_02_11, contig P27_Wales_1_VIM_2_02_11_contig177, whole genome shotgun sequence	0	0.972	86331	85314	1029	1	ATGAACGGGCCGACCATTTGGCTGATGGTGTCGCTACTTGCCAATATTGGCATGGCGGTTGCGCTATGGCGTTTTGTTCGTACCAATCGCCAGAGGCGTGACGAGCTGAAGCATCGCAAATCGATGATAAGGAACGGATCGCCATCGCCCTGGAGGGCGCAGGGCTGGGATTCTGGGAGTGGGATATCGCTACCGACAGCTTCAGGCTTTCTGCCCGCAGTCTGGCGATGTTCGGCTTGACCTCCGACGAGGAGGTTGGCGCCACCCATGCCGCATGGCAAGCGCGTATTCACCCGGAGGATTTGCCGGTCGTTCTGGCAAAGGTGCGCGCTTACCAAGAAAACCCGTCGGAGCGATTGGAGTGCGAGTACCGCGTTCGTCATCGATCTGGCGTTTGGA…	1029	Homo sapiens	N/A	UK
P26_Wales_1_VIM_2_11_10	0.944	0.944	0.58	CVVN01000142	1568.93	Pseudomonas aeruginosa genome assembly P26_Wales_1_VIM_2_11_10, contig P26_Wales_1_VIM_2_11_10_contig152, whole genome shotgun sequence	0	0.972	86331	85314	1029	1	ATGAACGGGCCGACCATTTGGCTGATGGTGTCGCTACTTGCCAATATTGGCATGGCGGTTGCGCTATGGCGTTTTGTTCGTACCAATCGCCAGAGGCGTGACGAGCTGAAGCATCGCAAATCGATGATAAGGAACGGATCGCCATCGCCCTGGAGGGCGCAGGGCTGGGATTCTGGGAGTGGGATATCGCTACCGACAGCTTCAGGCTTTCTGCCCGCAGTCTGGCGATGTTCGGCTTGACCTCCGACGAGGAGGTTGGCGCCACCCATGCCGCATGGCAAGCGCGTATTCACCCGGAGGATTTGCCGGTCGTTCTGGCAAAGGTGCGCGCTTACCAAGAAAACCCGTCGGAGCGATTGGAGTGCGAGTACCGCGTTCGTCATCGATCTGGCGTTTGGA…	1029	Homo sapiens	N/A	UK
P25_London_12_VIM_2_08_10	0.944	0.944	0.58	CVVL01000192	1568.93	Pseudomonas aeruginosa genome assembly P25_London_12_VIM_2_08_10, contig P25_London_12_VIM_2_08_10_contig212, whole genome shotgun sequence	0	0.972	15548	14531	1029	1	ATGAACGGGCCGACCATTTGGCTGATGGTGTCGCTACTTGCCAATATTGGCATGGCGGTTGCGCTATGGCGTTTTGTTCGTACCAATCGCCAGAGGCGTGACGAGCTGAAGCATCGCAAATCGATGATAAGGAACGGATCGCCATCGCCCTGGAGGGCGCAGGGCTGGGATTCTGGGAGTGGGATATCGCTACCGACAGCTTCAGGCTTTCTGCCCGCAGTCTGGCGATGTTCGGCTTGACCTCCGACGAGGAGGTTGGCGCCACCCATGCCGCATGGCAAGCGCGTATTCACCCGGAGGATTTGCCGGTCGTTCTGGCAAAGGTGCGCGCTTACCAAGAAAACCCGTCGGAGCGATTGGAGTGCGAGTACCGCGTTCGTCATCGATCTGGCGTTTGGA…	1029	Homo sapiens	N/A	UK
P24_London_17_VIM_2_08_10	0.944	0.944	0.58	CVUR01000122	1568.93	Pseudomonas aeruginosa genome assembly P24_London_17_VIM_2_08_10, contig P24_London_17_VIM_2_08_10_contig132, whole genome shotgun sequence	0	0.972	13225	14242	1029	1	ATGAACGGGCCGACCATTTGGCTGATGGTGTCGCTACTTGCCAATATTGGCATGGCGGTTGCGCTATGGCGTTTTGTTCGTACCAATCGCCAGAGGCGTGACGAGCTGAAGCATCGCAAATCGATGATAAGGAACGGATCGCCATCGCCCTGGAGGGCGCAGGGCTGGGATTCTGGGAGTGGGATATCGCTACCGACAGCTTCAGGCTTTCTGCCCGCAGTCTGGCGATGTTCGGCTTGACCTCCGACGAGGAGGTTGGCGCCACCCATGCCGCATGGCAAGCGCGTATTCACCCGGAGGATTTGCCGGTCGTTCTGGCAAAGGTGCGCGCTTACCAAGAAAACCCGTCGGAGCGATTGGAGTGCGAGTACCGCGTTCGTCATCGATCTGGCGTTTGGA…	1029	Homo sapiens	N/A	UK
P22_London_17_VIM_2_06_10	0.944	0.944	0.58	CVVI01000088	1568.93	Pseudomonas aeruginosa genome assembly P22_London_17_VIM_2_06_10, contig P22_London_17_VIM_2_06_10_contig88, whole genome shotgun sequence	0	0.972	2653	3670	1029	1	ATGAACGGGCCGACCATTTGGCTGATGGTGTCGCTACTTGCCAATATTGGCATGGCGGTTGCGCTATGGCGTTTTGTTCGTACCAATCGCCAGAGGCGTGACGAGCTGAAGCATCGCAAATCGATGATAAGGAACGGATCGCCATCGCCCTGGAGGGCGCAGGGCTGGGATTCTGGGAGTGGGATATCGCTACCGACAGCTTCAGGCTTTCTGCCCGCAGTCTGGCGATGTTCGGCTTGACCTCCGACGAGGAGGTTGGCGCCACCCATGCCGCATGGCAAGCGCGTATTCACCCGGAGGATTTGCCGGTCGTTCTGGCAAAGGTGCGCGCTTACCAAGAAAACCCGTCGGAGCGATTGGAGTGCGAGTACCGCGTTCGTCATCGATCTGGCGTTTGGA…	1029	Homo sapiens	N/A	UK
P21_London_17_VIM_2_06_10	0.944	0.944	0.58	CVVE01000103	1568.93	Pseudomonas aeruginosa genome assembly P21_London_17_VIM_2_06_10, contig P21_London_17_VIM_2_06_10_contig117, whole genome shotgun sequence	0	0.972	86331	85314	1029	1	ATGAACGGGCCGACCATTTGGCTGATGGTGTCGCTACTTGCCAATATTGGCATGGCGGTTGCGCTATGGCGTTTTGTTCGTACCAATCGCCAGAGGCGTGACGAGCTGAAGCATCGCAAATCGATGATAAGGAACGGATCGCCATCGCCCTGGAGGGCGCAGGGCTGGGATTCTGGGAGTGGGATATCGCTACCGACAGCTTCAGGCTTTCTGCCCGCAGTCTGGCGATGTTCGGCTTGACCTCCGACGAGGAGGTTGGCGCCACCCATGCCGCATGGCAAGCGCGTATTCACCCGGAGGATTTGCCGGTCGTTCTGGCAAAGGTGCGCGCTTACCAAGAAAACCCGTCGGAGCGATTGGAGTGCGAGTACCGCGTTCGTCATCGATCTGGCGTTTGGA…	1029	Homo sapiens	N/A	UK
P20_London_17_VIM_2_05_10	0.944	0.944	0.58	CVUO01000150	1568.93	Pseudomonas aeruginosa genome assembly P20_London_17_VIM_2_05_10, contig P20_London_17_VIM_2_05_10_contig161, whole genome shotgun sequence	0	0.972	86331	85314	1029	1	ATGAACGGGCCGACCATTTGGCTGATGGTGTCGCTACTTGCCAATATTGGCATGGCGGTTGCGCTATGGCGTTTTGTTCGTACCAATCGCCAGAGGCGTGACGAGCTGAAGCATCGCAAATCGATGATAAGGAACGGATCGCCATCGCCCTGGAGGGCGCAGGGCTGGGATTCTGGGAGTGGGATATCGCTACCGACAGCTTCAGGCTTTCTGCCCGCAGTCTGGCGATGTTCGGCTTGACCTCCGACGAGGAGGTTGGCGCCACCCATGCCGCATGGCAAGCGCGTATTCACCCGGAGGATTTGCCGGTCGTTCTGGCAAAGGTGCGCGCTTACCAAGAAAACCCGTCGGAGCGATTGGAGTGCGAGTACCGCGTTCGTCATCGATCTGGCGTTTGGA…	1029	Homo sapiens	N/A	UK
P19_London_7_VIM_2_05_10	0.944	0.944	0.58	CVVU01000042	1568.93	Pseudomonas aeruginosa genome assembly P19_London_7_VIM_2_05_10, contig P19_London_7_VIM_2_05_10_contig42, whole genome shotgun sequence	0	0.972	2653	3670	1029	1	ATGAACGGGCCGACCATTTGGCTGATGGTGTCGCTACTTGCCAATATTGGCATGGCGGTTGCGCTATGGCGTTTTGTTCGTACCAATCGCCAGAGGCGTGACGAGCTGAAGCATCGCAAATCGATGATAAGGAACGGATCGCCATCGCCCTGGAGGGCGCAGGGCTGGGATTCTGGGAGTGGGATATCGCTACCGACAGCTTCAGGCTTTCTGCCCGCAGTCTGGCGATGTTCGGCTTGACCTCCGACGAGGAGGTTGGCGCCACCCATGCCGCATGGCAAGCGCGTATTCACCCGGAGGATTTGCCGGTCGTTCTGGCAAAGGTGCGCGCTTACCAAGAAAACCCGTCGGAGCGATTGGAGTGCGAGTACCGCGTTCGTCATCGATCTGGCGTTTGGA…	1029	Homo sapiens	N/A	UK
P18_London_17_VIM_2_04_10	0.944	0.944	0.58	CVVY01000506	1568.93	Pseudomonas aeruginosa genome assembly P18_London_17_VIM_2_04_10, contig P18_London_17_VIM_2_04_10_contig554, whole genome shotgun sequence	0	0.972	23798	22781	1029	1	ATGAACGGGCCGACCATTTGGCTGATGGTGTCGCTACTTGCCAATATTGGCATGGCGGTTGCGCTATGGCGTTTTGTTCGTACCAATCGCCAGAGGCGTGACGAGCTGAAGCATCGCAAATCGATGATAAGGAACGGATCGCCATCGCCCTGGAGGGCGCAGGGCTGGGATTCTGGGAGTGGGATATCGCTACCGACAGCTTCAGGCTTTCTGCCCGCAGTCTGGCGATGTTCGGCTTGACCTCCGACGAGGAGGTTGGCGCCACCCATGCCGCATGGCAAGCGCGTATTCACCCGGAGGATTTGCCGGTCGTTCTGGCAAAGGTGCGCGCTTACCAAGAAAACCCGTCGGAGCGATTGGAGTGCGAGTACCGCGTTCGTCATCGATCTGGCGTTTGGA…	1029	Homo sapiens	N/A	UK
P17_North_West_14_VIM_2_03_10	0.944	0.944	0.58	CVUV01000194	1568.93	Pseudomonas aeruginosa genome assembly P17_North_West_14_VIM_2_03_10, contig P17_North_West_14_VIM_2_03_10_contig200, whole genome shotgun sequence	0	0.972	86331	85314	1029	1	ATGAACGGGCCGACCATTTGGCTGATGGTGTCGCTACTTGCCAATATTGGCATGGCGGTTGCGCTATGGCGTTTTGTTCGTACCAATCGCCAGAGGCGTGACGAGCTGAAGCATCGCAAATCGATGATAAGGAACGGATCGCCATCGCCCTGGAGGGCGCAGGGCTGGGATTCTGGGAGTGGGATATCGCTACCGACAGCTTCAGGCTTTCTGCCCGCAGTCTGGCGATGTTCGGCTTGACCTCCGACGAGGAGGTTGGCGCCACCCATGCCGCATGGCAAGCGCGTATTCACCCGGAGGATTTGCCGGTCGTTCTGGCAAAGGTGCGCGCTTACCAAGAAAACCCGTCGGAGCGATTGGAGTGCGAGTACCGCGTTCGTCATCGATCTGGCGTTTGGA…	1029	Homo sapiens	N/A	UK
P16_Lonon_17_VIM_2_02_10	0.944	0.944	0.58	CVVD01000180	1568.93	Pseudomonas aeruginosa genome assembly P16_Lonon_17_VIM_2_02_10, contig P16_London_17_VIM_2_02_10_contig198, whole genome shotgun sequence	0	0.972	153101	154118	1029	1	ATGAACGGGCCGACCATTTGGCTGATGGTGTCGCTACTTGCCAATATTGGCATGGCGGTTGCGCTATGGCGTTTTGTTCGTACCAATCGCCAGAGGCGTGACGAGCTGAAGCATCGCAAATCGATGATAAGGAACGGATCGCCATCGCCCTGGAGGGCGCAGGGCTGGGATTCTGGGAGTGGGATATCGCTACCGACAGCTTCAGGCTTTCTGCCCGCAGTCTGGCGATGTTCGGCTTGACCTCCGACGAGGAGGTTGGCGCCACCCATGCCGCATGGCAAGCGCGTATTCACCCGGAGGATTTGCCGGTCGTTCTGGCAAAGGTGCGCGCTTACCAAGAAAACCCGTCGGAGCGATTGGAGTGCGAGTACCGCGTTCGTCATCGATCTGGCGTTTGGA…	1029	Homo sapiens	N/A	UK
P15_London_17_02_10	0.944	0.944	0.58	CVVW01000272	1568.93	Pseudomonas aeruginosa genome assembly P15_London_17_02_10, contig P15_London_17_VIM_2_02_10_contig282, whole genome shotgun sequence	0	0.972	23798	22781	1029	1	ATGAACGGGCCGACCATTTGGCTGATGGTGTCGCTACTTGCCAATATTGGCATGGCGGTTGCGCTATGGCGTTTTGTTCGTACCAATCGCCAGAGGCGTGACGAGCTGAAGCATCGCAAATCGATGATAAGGAACGGATCGCCATCGCCCTGGAGGGCGCAGGGCTGGGATTCTGGGAGTGGGATATCGCTACCGACAGCTTCAGGCTTTCTGCCCGCAGTCTGGCGATGTTCGGCTTGACCTCCGACGAGGAGGTTGGCGCCACCCATGCCGCATGGCAAGCGCGTATTCACCCGGAGGATTTGCCGGTCGTTCTGGCAAAGGTGCGCGCTTACCAAGAAAACCCGTCGGAGCGATTGGAGTGCGAGTACCGCGTTCGTCATCGATCTGGCGTTTGGA…	1029	Homo sapiens	N/A	UK
P14_London_17_VIM_2_01_10	0.944	0.944	0.58	CVVT01000044	1568.93	Pseudomonas aeruginosa genome assembly P14_London_17_VIM_2_01_10, contig P14_London_17_VIM_2_01_10_contig44, whole genome shotgun sequence	0	0.972	86331	85314	1029	1	ATGAACGGGCCGACCATTTGGCTGATGGTGTCGCTACTTGCCAATATTGGCATGGCGGTTGCGCTATGGCGTTTTGTTCGTACCAATCGCCAGAGGCGTGACGAGCTGAAGCATCGCAAATCGATGATAAGGAACGGATCGCCATCGCCCTGGAGGGCGCAGGGCTGGGATTCTGGGAGTGGGATATCGCTACCGACAGCTTCAGGCTTTCTGCCCGCAGTCTGGCGATGTTCGGCTTGACCTCCGACGAGGAGGTTGGCGCCACCCATGCCGCATGGCAAGCGCGTATTCACCCGGAGGATTTGCCGGTCGTTCTGGCAAAGGTGCGCGCTTACCAAGAAAACCCGTCGGAGCGATTGGAGTGCGAGTACCGCGTTCGTCATCGATCTGGCGTTTGGA…	1029	Homo sapiens	N/A	UK
P13_London_14_VIM_2_12_09	0.944	0.944	0.58	CVUL01000103	1568.93	Pseudomonas aeruginosa genome assembly P13_London_14_VIM_2_12_09, contig P13_London_14_VIM_2_12_09_contig118, whole genome shotgun sequence	0	0.972	86331	85314	1029	1	ATGAACGGGCCGACCATTTGGCTGATGGTGTCGCTACTTGCCAATATTGGCATGGCGGTTGCGCTATGGCGTTTTGTTCGTACCAATCGCCAGAGGCGTGACGAGCTGAAGCATCGCAAATCGATGATAAGGAACGGATCGCCATCGCCCTGGAGGGCGCAGGGCTGGGATTCTGGGAGTGGGATATCGCTACCGACAGCTTCAGGCTTTCTGCCCGCAGTCTGGCGATGTTCGGCTTGACCTCCGACGAGGAGGTTGGCGCCACCCATGCCGCATGGCAAGCGCGTATTCACCCGGAGGATTTGCCGGTCGTTCTGGCAAAGGTGCGCGCTTACCAAGAAAACCCGTCGGAGCGATTGGAGTGCGAGTACCGCGTTCGTCATCGATCTGGCGTTTGGA…	1029	Homo sapiens	N/A	UK
P12_London_17_VIM_2_11_09	0.944	0.944	0.58	CVUP01000127	1568.93	Pseudomonas aeruginosa genome assembly P12_London_17_VIM_2_11_09, contig P12_London_17_VIM_2_11_09_contig147, whole genome shotgun sequence	0	0.972	86331	85314	1029	1	ATGAACGGGCCGACCATTTGGCTGATGGTGTCGCTACTTGCCAATATTGGCATGGCGGTTGCGCTATGGCGTTTTGTTCGTACCAATCGCCAGAGGCGTGACGAGCTGAAGCATCGCAAATCGATGATAAGGAACGGATCGCCATCGCCCTGGAGGGCGCAGGGCTGGGATTCTGGGAGTGGGATATCGCTACCGACAGCTTCAGGCTTTCTGCCCGCAGTCTGGCGATGTTCGGCTTGACCTCCGACGAGGAGGTTGGCGCCACCCATGCCGCATGGCAAGCGCGTATTCACCCGGAGGATTTGCCGGTCGTTCTGGCAAAGGTGCGCGCTTACCAAGAAAACCCGTCGGAGCGATTGGAGTGCGAGTACCGCGTTCGTCATCGATCTGGCGTTTGGA…	1029	Homo sapiens	N/A	UK
P11_London_17_VIM_2_10_09	0.944	0.944	0.58	CVVH01000148	1568.93	Pseudomonas aeruginosa genome assembly P11_London_17_VIM_2_10_09, contig P11_London_17_VIM_2_10_09_contig159, whole genome shotgun sequence	0	0.972	86331	85314	1029	1	ATGAACGGGCCGACCATTTGGCTGATGGTGTCGCTACTTGCCAATATTGGCATGGCGGTTGCGCTATGGCGTTTTGTTCGTACCAATCGCCAGAGGCGTGACGAGCTGAAGCATCGCAAATCGATGATAAGGAACGGATCGCCATCGCCCTGGAGGGCGCAGGGCTGGGATTCTGGGAGTGGGATATCGCTACCGACAGCTTCAGGCTTTCTGCCCGCAGTCTGGCGATGTTCGGCTTGACCTCCGACGAGGAGGTTGGCGCCACCCATGCCGCATGGCAAGCGCGTATTCACCCGGAGGATTTGCCGGTCGTTCTGGCAAAGGTGCGCGCTTACCAAGAAAACCCGTCGGAGCGATTGGAGTGCGAGTACCGCGTTCGTCATCGATCTGGCGTTTGGA…	1029	Homo sapiens	N/A	UK
P10_London_6_VIM_2_09_09	0.944	0.944	0.58	CVVA01000112	1568.93	Pseudomonas aeruginosa genome assembly P10_London_6_VIM_2_09_09, contig P10_London_6_VIM_2_09_09_contig134, whole genome shotgun sequence	0	0.972	98687	97670	1029	1	ATGAACGGGCCGACCATTTGGCTGATGGTGTCGCTACTTGCCAATATTGGCATGGCGGTTGCGCTATGGCGTTTTGTTCGTACCAATCGCCAGAGGCGTGACGAGCTGAAGCATCGCAAATCGATGATAAGGAACGGATCGCCATCGCCCTGGAGGGCGCAGGGCTGGGATTCTGGGAGTGGGATATCGCTACCGACAGCTTCAGGCTTTCTGCCCGCAGTCTGGCGATGTTCGGCTTGACCTCCGACGAGGAGGTTGGCGCCACCCATGCCGCATGGCAAGCGCGTATTCACCCGGAGGATTTGCCGGTCGTTCTGGCAAAGGTGCGCGCTTACCAAGAAAACCCGTCGGAGCGATTGGAGTGCGAGTACCGCGTTCGTCATCGATCTGGCGTTTGGA…	1029	Homo sapiens	N/A	UK
P8_2_London_17_VIM_2_07_13	0.944	0.944	0.58	CVXH01000128	1568.93	Pseudomonas aeruginosa genome assembly P8_2_London_17_VIM_2_07_13, contig P8_2_London_17_VIM_2_07_13_contig140, whole genome shotgun sequence	0	0.972	86331	85314	1029	1	ATGAACGGGCCGACCATTTGGCTGATGGTGTCGCTACTTGCCAATATTGGCATGGCGGTTGCGCTATGGCGTTTTGTTCGTACCAATCGCCAGAGGCGTGACGAGCTGAAGCATCGCAAATCGATGATAAGGAACGGATCGCCATCGCCCTGGAGGGCGCAGGGCTGGGATTCTGGGAGTGGGATATCGCTACCGACAGCTTCAGGCTTTCTGCCCGCAGTCTGGCGATGTTCGGCTTGACCTCCGACGAGGAGGTTGGCGCCACCCATGCCGCATGGCAAGCGCGTATTCACCCGGAGGATTTGCCGGTCGTTCTGGCAAAGGTGCGCGCTTACCAAGAAAACCCGTCGGAGCGATTGGAGTGCGAGTACCGCGTTCGTCATCGATCTGGCGTTTGGA…	1029	Homo sapiens	N/A	UK
P8_1_South_East_10_VIM_2_07_09	0.944	0.944	0.58	CWET01000088	1568.93	Pseudomonas aeruginosa genome assembly P8_1_South_East_10_VIM_2_07_09, contig P8_1_South_East_10_VIM_2_07_09_contig88, whole genome shotgun sequence	0	0.972	86331	85314	1029	1	ATGAACGGGCCGACCATTTGGCTGATGGTGTCGCTACTTGCCAATATTGGCATGGCGGTTGCGCTATGGCGTTTTGTTCGTACCAATCGCCAGAGGCGTGACGAGCTGAAGCATCGCAAATCGATGATAAGGAACGGATCGCCATCGCCCTGGAGGGCGCAGGGCTGGGATTCTGGGAGTGGGATATCGCTACCGACAGCTTCAGGCTTTCTGCCCGCAGTCTGGCGATGTTCGGCTTGACCTCCGACGAGGAGGTTGGCGCCACCCATGCCGCATGGCAAGCGCGTATTCACCCGGAGGATTTGCCGGTCGTTCTGGCAAAGGTGCGCGCTTACCAAGAAAACCCGTCGGAGCGATTGGAGTGCGAGTACCGCGTTCGTCATCGATCTGGCGTTTGGA…	1029	Homo sapiens	N/A	UK
P7_London_17_VIM_2_06_09	0.944	0.944	0.58	CVXP01000022	1568.93	Pseudomonas aeruginosa genome assembly P7_London_17_VIM_2_06_09, contig P7_London_17_VIM_2_06_09_contig22, whole genome shotgun sequence	0	0.972	86331	85314	1029	1	ATGAACGGGCCGACCATTTGGCTGATGGTGTCGCTACTTGCCAATATTGGCATGGCGGTTGCGCTATGGCGTTTTGTTCGTACCAATCGCCAGAGGCGTGACGAGCTGAAGCATCGCAAATCGATGATAAGGAACGGATCGCCATCGCCCTGGAGGGCGCAGGGCTGGGATTCTGGGAGTGGGATATCGCTACCGACAGCTTCAGGCTTTCTGCCCGCAGTCTGGCGATGTTCGGCTTGACCTCCGACGAGGAGGTTGGCGCCACCCATGCCGCATGGCAAGCGCGTATTCACCCGGAGGATTTGCCGGTCGTTCTGGCAAAGGTGCGCGCTTACCAAGAAAACCCGTCGGAGCGATTGGAGTGCGAGTACCGCGTTCGTCATCGATCTGGCGTTTGGA…	1029	Homo sapiens	N/A	UK
P5_London_26_VIM_2_01_09	0.944	0.944	0.58	CVWS01000112	1568.93	Pseudomonas aeruginosa genome assembly P5_London_26_VIM_2_01_09, contig P5_London_26_VIM_2_01_09_contig112, whole genome shotgun sequence	0	0.972	10977	9960	1029	1	ATGAACGGGCCGACCATTTGGCTGATGGTGTCGCTACTTGCCAATATTGGCATGGCGGTTGCGCTATGGCGTTTTGTTCGTACCAATCGCCAGAGGCGTGACGAGCTGAAGCATCGCAAATCGATGATAAGGAACGGATCGCCATCGCCCTGGAGGGCGCAGGGCTGGGATTCTGGGAGTGGGATATCGCTACCGACAGCTTCAGGCTTTCTGCCCGCAGTCTGGCGATGTTCGGCTTGACCTCCGACGAGGAGGTTGGCGCCACCCATGCCGCATGGCAAGCGCGTATTCACCCGGAGGATTTGCCGGTCGTTCTGGCAAAGGTGCGCGCTTACCAAGAAAACCCGTCGGAGCGATTGGAGTGCGAGTACCGCGTTCGTCATCGATCTGGCGTTTGGA…	1029	Homo sapiens	N/A	UK
P4_London_1_VIM_2_10_07	0.944	0.944	0.58	CVWA01000088	1568.93	Pseudomonas aeruginosa genome assembly P4_London_1_VIM_2_10_07, contig P4_London_1_VIM_2_10_07_contig88, whole genome shotgun sequence	0	0.972	86331	85314	1029	1	ATGAACGGGCCGACCATTTGGCTGATGGTGTCGCTACTTGCCAATATTGGCATGGCGGTTGCGCTATGGCGTTTTGTTCGTACCAATCGCCAGAGGCGTGACGAGCTGAAGCATCGCAAATCGATGATAAGGAACGGATCGCCATCGCCCTGGAGGGCGCAGGGCTGGGATTCTGGGAGTGGGATATCGCTACCGACAGCTTCAGGCTTTCTGCCCGCAGTCTGGCGATGTTCGGCTTGACCTCCGACGAGGAGGTTGGCGCCACCCATGCCGCATGGCAAGCGCGTATTCACCCGGAGGATTTGCCGGTCGTTCTGGCAAAGGTGCGCGCTTACCAAGAAAACCCGTCGGAGCGATTGGAGTGCGAGTACCGCGTTCGTCATCGATCTGGCGTTTGGA…	1029	Homo sapiens	N/A	UK
P3_North_West_16_VIM_2_07_06	0.944	0.944	0.58	CVVV01000254	1568.93	Pseudomonas aeruginosa genome assembly P3_North_West_16_VIM_2_07_06, contig P3_North_West_16_VIM_2_07_06_contig260, whole genome shotgun sequence	0	0.972	86331	85314	1029	1	ATGAACGGGCCGACCATTTGGCTGATGGTGTCGCTACTTGCCAATATTGGCATGGCGGTTGCGCTATGGCGTTTTGTTCGTACCAATCGCCAGAGGCGTGACGAGCTGAAGCATCGCAAATCGATGATAAGGAACGGATCGCCATCGCCCTGGAGGGCGCAGGGCTGGGATTCTGGGAGTGGGATATCGCTACCGACAGCTTCAGGCTTTCTGCCCGCAGTCTGGCGATGTTCGGCTTGACCTCCGACGAGGAGGTTGGCGCCACCCATGCCGCATGGCAAGCGCGTATTCACCCGGAGGATTTGCCGGTCGTTCTGGCAAAGGTGCGCGCTTACCAAGAAAACCCGTCGGAGCGATTGGAGTGCGAGTACCGCGTTCGTCATCGATCTGGCGTTTGGA…	1029	Homo sapiens	N/A	UK
NSC1791	0.944	0.944	0.58	VKLB01000015	1568.93	Pseudomonas aeruginosa strain NSC1791 NSC1791_S2_Q15_contig_15, whole genome shotgun sequence	0	0.972	88278	87261	1029	1	ATGAACGGGCCGACCATTTGGCTGATGGTGTCGCTACTTGCCAATATTGGCATGGCGGTTGCGCTATGGCGTTTTGTTCGTACCAATCGCCAGAGGCGTGACGAGCTGAAGCATCGCAAATCGATGATAAGGAACGGATCGCCATCGCCCTGGAGGGCGCAGGGCTGGGATTCTGGGAGTGGGATATCGCTACCGACAGCTTCAGGCTTTCTGCCCGCAGTCTGGCGATGTTCGGCTTGACCTCCGACGAGGAGGTTGGCGCCACCCATGCCGCATGGCAAGCGCGTATTCACCCGGAGGATTTGCCGGTCGTTCTGGCAAAGGTGCGCGCTTACCAAGAAAACCCGTCGGAGCGATTGGAGTGCGAGTACCGCGTTCGTCATCGATCTGGCGTTTGGA…	1029	Homo sapiens	Urine	Peru
NCTC13716	0.944	0.944	0.58	UAUB01000008	1568.93	Pseudomonas aeruginosa strain NCTC13716 genome assembly, contig: ERS1188818SCcontig000008, whole genome shotgun sequence	0	0.972	260400	261417	1029	1	ATGAACGGGCCGACCATTTGGCTGATGGTGTCGCTACTTGCCAATATTGGCATGGCGGTTGCGCTATGGCGTTTTGTTCGTACCAATCGCCAGAGGCGTGACGAGCTGAAGCATCGCAAATCGATGATAAGGAACGGATCGCCATCGCCCTGGAGGGCGCAGGGCTGGGATTCTGGGAGTGGGATATCGCTACCGACAGCTTCAGGCTTTCTGCCCGCAGTCTGGCGATGTTCGGCTTGACCTCCGACGAGGAGGTTGGCGCCACCCATGCCGCATGGCAAGCGCGTATTCACCCGGAGGATTTGCCGGTCGTTCTGGCAAAGGTGCGCGCTTACCAAGAAAACCCGTCGGAGCGATTGGAGTGCGAGTACCGCGTTCGTCATCGATCTGGCGTTTGGA…	1029	Homo sapiens	Sputum	UK
MRSN16847	0.95	0.95	0.576	RXVN01000002	1616.94	Pseudomonas aeruginosa strain MRSN16847 MRSN16847_contig00002, whole genome shotgun sequence	0	0.975	175911	174884	1029	1	ATGAACGGGCCGACCATTTGGCTGATGGTGTCGCTACTTGCCAATATTGGCATGGCGGTTGCAATATGGCGTTTTGTTCGTACCAATCGCCAGAGGCGTGACGAGCTGAAGCATCGCCAACAAGCGCAAATCGATGACAAGGAACGGATCGCCATCGCCCTGGAGGGCGCAGGGCTGGGATTCTGGGAGTGGGATATCGCTACCGACAGCTTCAGGCTTTCTGCCCGCAGTCTGGCGATGTTCGGCTTGACCTCCGACGAGGAGGTTGGCGCCACCCATGCCGCATGGCAAGCGCGTATTCACCCGGAGGATTTACCGGTCGTTCTGGCAAAGGTGCGCGCTTACCAAGAAAACCCGTCGGAGCGATTGGAGTGCGAGTACCGCGTTCGTCATCGATCT…	1029	Homo sapiens	Groin	US
env092b	0.947	0.947	0.576	NRBD01000003	1594.78	Pseudomonas aeruginosa strain env092b NODE_3_length_498665_cov_11.3712, whole genome shotgun sequence	0	0.973	21977	23004	1029	1	ATGAACGGGCCGACCATTTGGCTGATGGTGTCGCTACTTGCCAATATTGGCATGGCGGTTGCACTATGGCGTTTTGTTCGTACCAATCGCCAGAGGCGTGACGAGCTGAAGCATCGCCAACAAGCGCAAATCGATGACAAGAAACGGATCGCCATCGCCCTGGAGGGCGCAGGGCTGGGATTCTGGGAGTGGGATATCGCTACCGACAGCTTCAGGCTTTCTGCCCGCAGTCTGGCGATGTTCGGCTTGACCTCCGACGAGGAGGTTGGCGCCACCCATGCCGCATGGCAAGCGCGTATTCACCCGGAGGATTTGCCGGTCGTTCTGGCAAAGGTGCGCGCTTACCAAGAAAACCCGTCGGAGCGATTGGAGTGCGAGTACCGCGTTCGTCATCGATCT…	1029	Sink tap	N/A	US
env092a	0.947	0.947	0.576	NRGN01000019	1594.78	Pseudomonas aeruginosa strain env092a NODE_19_length_95248_cov_9.30251, whole genome shotgun sequence	0	0.973	21977	23004	1029	1	ATGAACGGGCCGACCATTTGGCTGATGGTGTCGCTACTTGCCAATATTGGCATGGCGGTTGCACTATGGCGTTTTGTTCGTACCAATCGCCAGAGGCGTGACGAGCTGAAGCATCGCCAACAAGCGCAAATCGATGACAAGAAACGGATCGCCATCGCCCTGGAGGGCGCAGGGCTGGGATTCTGGGAGTGGGATATCGCTACCGACAGCTTCAGGCTTTCTGCCCGCAGTCTGGCGATGTTCGGCTTGACCTCCGACGAGGAGGTTGGCGCCACCCATGCCGCATGGCAAGCGCGTATTCACCCGGAGGATTTGCCGGTCGTTCTGGCAAAGGTGCGCGCTTACCAAGAAAACCCGTCGGAGCGATTGGAGTGCGAGTACCGCGTTCGTCATCGATCT…	1029	Sink tap	N/A	US
env043	0.952	0.952	0.58	NRBK01000055	1629.87	Pseudomonas aeruginosa strain env 043 NODE_55_length_15753_cov_59.6366, whole genome shotgun sequence	0	0.976	3142	4170	1029	1	ATGAACGGGCCGACCATTTGGCTGATGGTGTCGCTACTTGCCAATATTGGCATGGCGGTTGCGCTATGGCGTTTTGTTCGTACCAATCGCCAGAGGCGTGACGAGCTGAAGCATCGCCAACAAGCGCAAATCGATGACAAGGAACGGATCGCCATCGCCCTGGAGGGCGCAGGGCTGGGATTCTGGGAGTGGGATATCGCTACCGACAGCTTCAGGCTTTCTGCCCGCAGTCTGGCGATGTTCGGCTTGACCTCCGACGAGGAGGTTGGCGCCACCCATGCCGCATGGCAAGCGCGTATTCACCCGGAGGATTTGCCGGTCGTTCTGGCAAAGGTGCGCGCTTACCAAGAAAACCCGACGGAGCGATTGGAGTGCGAGTACCGCGTTCGTCATCGATCT…	1029	Puddle on street	N/A	US
E16_London_17_VIM_2_04_14	0.944	0.944	0.58	CVWG01000854	1568.93	Pseudomonas aeruginosa genome assembly E16_London_17_VIM_2_04_14, contig E16_London_17_VIM_2_04_14_contig854, whole genome shotgun sequence	0	0.972	2432	1415	1029	1	ATGAACGGGCCGACCATTTGGCTGATGGTGTCGCTACTTGCCAATATTGGCATGGCGGTTGCGCTATGGCGTTTTGTTCGTACCAATCGCCAGAGGCGTGACGAGCTGAAGCATCGCAAATCGATGATAAGGAACGGATCGCCATCGCCCTGGAGGGCGCAGGGCTGGGATTCTGGGAGTGGGATATCGCTACCGACAGCTTCAGGCTTTCTGCCCGCAGTCTGGCGATGTTCGGCTTGACCTCCGACGAGGAGGTTGGCGCCACCCATGCCGCATGGCAAGCGCGTATTCACCCGGAGGATTTGCCGGTCGTTCTGGCAAAGGTGCGCGCTTACCAAGAAAACCCGTCGGAGCGATTGGAGTGCGAGTACCGCGTTCGTCATCGATCTGGCGTTTGGA…	1029	Environmental	N/A	UK
E14_London_26_VIM_2_06_13	0.944	0.944	0.58	CWGG01000139	1568.93	Pseudomonas aeruginosa genome assembly E14_London_26_VIM_2_06_13, contig E14_London_26_VIM_2_06_13_contig158, whole genome shotgun sequence	0	0.972	86331	85314	1029	1	ATGAACGGGCCGACCATTTGGCTGATGGTGTCGCTACTTGCCAATATTGGCATGGCGGTTGCGCTATGGCGTTTTGTTCGTACCAATCGCCAGAGGCGTGACGAGCTGAAGCATCGCAAATCGATGATAAGGAACGGATCGCCATCGCCCTGGAGGGCGCAGGGCTGGGATTCTGGGAGTGGGATATCGCTACCGACAGCTTCAGGCTTTCTGCCCGCAGTCTGGCGATGTTCGGCTTGACCTCCGACGAGGAGGTTGGCGCCACCCATGCCGCATGGCAAGCGCGTATTCACCCGGAGGATTTGCCGGTCGTTCTGGCAAAGGTGCGCGCTTACCAAGAAAACCCGTCGGAGCGATTGGAGTGCGAGTACCGCGTTCGTCATCGATCTGGCGTTTGGA…	1029	Environmental	N/A	UK
E13_London_26_VIM_2_06_13	0.944	0.944	0.58	CVVQ01000122	1568.93	Pseudomonas aeruginosa genome assembly E13_London_26_VIM_2_06_13, contig E13_London_26_VIM_2_06_13_contig122, whole genome shotgun sequence	0	0.972	13755	14772	1029	1	ATGAACGGGCCGACCATTTGGCTGATGGTGTCGCTACTTGCCAATATTGGCATGGCGGTTGCGCTATGGCGTTTTGTTCGTACCAATCGCCAGAGGCGTGACGAGCTGAAGCATCGCAAATCGATGATAAGGAACGGATCGCCATCGCCCTGGAGGGCGCAGGGCTGGGATTCTGGGAGTGGGATATCGCTACCGACAGCTTCAGGCTTTCTGCCCGCAGTCTGGCGATGTTCGGCTTGACCTCCGACGAGGAGGTTGGCGCCACCCATGCCGCATGGCAAGCGCGTATTCACCCGGAGGATTTGCCGGTCGTTCTGGCAAAGGTGCGCGCTTACCAAGAAAACCCGTCGGAGCGATTGGAGTGCGAGTACCGCGTTCGTCATCGATCTGGCGTTTGGA…	1029	Environmental	N/A	UK
E12_London_26_VIM_2_06_13	0.944	0.944	0.58	CVUX01000195	1568.93	Pseudomonas aeruginosa genome assembly E12_London_26_VIM_2_06_13, contig E12_London_26_VIM_2_06_13_contig219, whole genome shotgun sequence	0	0.972	97800	98817	1029	1	ATGAACGGGCCGACCATTTGGCTGATGGTGTCGCTACTTGCCAATATTGGCATGGCGGTTGCGCTATGGCGTTTTGTTCGTACCAATCGCCAGAGGCGTGACGAGCTGAAGCATCGCAAATCGATGATAAGGAACGGATCGCCATCGCCCTGGAGGGCGCAGGGCTGGGATTCTGGGAGTGGGATATCGCTACCGACAGCTTCAGGCTTTCTGCCCGCAGTCTGGCGATGTTCGGCTTGACCTCCGACGAGGAGGTTGGCGCCACCCATGCCGCATGGCAAGCGCGTATTCACCCGGAGGATTTGCCGGTCGTTCTGGCAAAGGTGCGCGCTTACCAAGAAAACCCGTCGGAGCGATTGGAGTGCGAGTACCGCGTTCGTCATCGATCTGGCGTTTGGA…	1029	Environmental	N/A	UK
E11_London_26_VIM_2_06_13	0.944	0.944	0.58	CVVM01000191	1568.93	Pseudomonas aeruginosa genome assembly E11_London_26_VIM_2_06_13, contig E11_London_26_VIM_2_06_13_contig201, whole genome shotgun sequence	0	0.972	86331	85314	1029	1	ATGAACGGGCCGACCATTTGGCTGATGGTGTCGCTACTTGCCAATATTGGCATGGCGGTTGCGCTATGGCGTTTTGTTCGTACCAATCGCCAGAGGCGTGACGAGCTGAAGCATCGCAAATCGATGATAAGGAACGGATCGCCATCGCCCTGGAGGGCGCAGGGCTGGGATTCTGGGAGTGGGATATCGCTACCGACAGCTTCAGGCTTTCTGCCCGCAGTCTGGCGATGTTCGGCTTGACCTCCGACGAGGAGGTTGGCGCCACCCATGCCGCATGGCAAGCGCGTATTCACCCGGAGGATTTGCCGGTCGTTCTGGCAAAGGTGCGCGCTTACCAAGAAAACCCGTCGGAGCGATTGGAGTGCGAGTACCGCGTTCGTCATCGATCTGGCGTTTGGA…	1029	Environmental	N/A	UK
E10_London_26_VIM_2_06_13	0.944	0.944	0.58	CVVZ01000022	1568.93	Pseudomonas aeruginosa genome assembly E10_London_26_VIM_2_06_13, contig E10_London_26_VIM_2_06_13_contig22, whole genome shotgun sequence	0	0.972	61727	60710	1029	1	ATGAACGGGCCGACCATTTGGCTGATGGTGTCGCTACTTGCCAATATTGGCATGGCGGTTGCGCTATGGCGTTTTGTTCGTACCAATCGCCAGAGGCGTGACGAGCTGAAGCATCGCAAATCGATGATAAGGAACGGATCGCCATCGCCCTGGAGGGCGCAGGGCTGGGATTCTGGGAGTGGGATATCGCTACCGACAGCTTCAGGCTTTCTGCCCGCAGTCTGGCGATGTTCGGCTTGACCTCCGACGAGGAGGTTGGCGCCACCCATGCCGCATGGCAAGCGCGTATTCACCCGGAGGATTTGCCGGTCGTTCTGGCAAAGGTGCGCGCTTACCAAGAAAACCCGTCGGAGCGATTGGAGTGCGAGTACCGCGTTCGTCATCGATCTGGCGTTTGGA…	1029	Environmental	N/A	UK
E9_London_17_VIM_2_04_13	0.944	0.944	0.58	CVUN01000146	1568.93	Pseudomonas aeruginosa genome assembly E9_London_17_VIM_2_04_13, contig E9_London_17_VIM_2_04_13_contig158, whole genome shotgun sequence	0	0.972	86331	85314	1029	1	ATGAACGGGCCGACCATTTGGCTGATGGTGTCGCTACTTGCCAATATTGGCATGGCGGTTGCGCTATGGCGTTTTGTTCGTACCAATCGCCAGAGGCGTGACGAGCTGAAGCATCGCAAATCGATGATAAGGAACGGATCGCCATCGCCCTGGAGGGCGCAGGGCTGGGATTCTGGGAGTGGGATATCGCTACCGACAGCTTCAGGCTTTCTGCCCGCAGTCTGGCGATGTTCGGCTTGACCTCCGACGAGGAGGTTGGCGCCACCCATGCCGCATGGCAAGCGCGTATTCACCCGGAGGATTTGCCGGTCGTTCTGGCAAAGGTGCGCGCTTACCAAGAAAACCCGTCGGAGCGATTGGAGTGCGAGTACCGCGTTCGTCATCGATCTGGCGTTTGGA…	1029	Environmental	N/A	UK
E8_London_17_VIM_2_04_13	0.944	0.944	0.58	CVUW01000164	1568.93	Pseudomonas aeruginosa genome assembly E8_London_17_VIM_2_04_13, contig E8_London_17_VIM_2_04_13_contig201, whole genome shotgun sequence	0	0.972	86331	85314	1029	1	ATGAACGGGCCGACCATTTGGCTGATGGTGTCGCTACTTGCCAATATTGGCATGGCGGTTGCGCTATGGCGTTTTGTTCGTACCAATCGCCAGAGGCGTGACGAGCTGAAGCATCGCAAATCGATGATAAGGAACGGATCGCCATCGCCCTGGAGGGCGCAGGGCTGGGATTCTGGGAGTGGGATATCGCTACCGACAGCTTCAGGCTTTCTGCCCGCAGTCTGGCGATGTTCGGCTTGACCTCCGACGAGGAGGTTGGCGCCACCCATGCCGCATGGCAAGCGCGTATTCACCCGGAGGATTTGCCGGTCGTTCTGGCAAAGGTGCGCGCTTACCAAGAAAACCCGTCGGAGCGATTGGAGTGCGAGTACCGCGTTCGTCATCGATCTGGCGTTTGGA…	1029	Environmental	N/A	UK
E7_London_9_VIM_2_02_13	0.944	0.944	0.58	CVWB01000085	1568.93	Pseudomonas aeruginosa genome assembly E7_London_9_VIM_2_02_13, contig E7_London_9_VIM_2_02_13_contig85, whole genome shotgun sequence	0	0.972	2652	3669	1029	1	ATGAACGGGCCGACCATTTGGCTGATGGTGTCGCTACTTGCCAATATTGGCATGGCGGTTGCGCTATGGCGTTTTGTTCGTACCAATCGCCAGAGGCGTGACGAGCTGAAGCATCGCAAATCGATGATAAGGAACGGATCGCCATCGCCCTGGAGGGCGCAGGGCTGGGATTCTGGGAGTGGGATATCGCTACCGACAGCTTCAGGCTTTCTGCCCGCAGTCTGGCGATGTTCGGCTTGACCTCCGACGAGGAGGTTGGCGCCACCCATGCCGCATGGCAAGCGCGTATTCACCCGGAGGATTTGCCGGTCGTTCTGGCAAAGGTGCGCGCTTACCAAGAAAACCCGTCGGAGCGATTGGAGTGCGAGTACCGCGTTCGTCATCGATCTGGCGTTTGGA…	1029	Environmental	N/A	UK
E6_London_17_VIM_2_12_12	0.944	0.944	0.58	CVWD01000166	1568.93	Pseudomonas aeruginosa genome assembly E6_London_17_VIM_2_12_12, contig E6_London_17_VIM_2_12_12_contig166, whole genome shotgun sequence	0	0.972	65109	64092	1029	1	ATGAACGGGCCGACCATTTGGCTGATGGTGTCGCTACTTGCCAATATTGGCATGGCGGTTGCGCTATGGCGTTTTGTTCGTACCAATCGCCAGAGGCGTGACGAGCTGAAGCATCGCAAATCGATGATAAGGAACGGATCGCCATCGCCCTGGAGGGCGCAGGGCTGGGATTCTGGGAGTGGGATATCGCTACCGACAGCTTCAGGCTTTCTGCCCGCAGTCTGGCGATGTTCGGCTTGACCTCCGACGAGGAGGTTGGCGCCACCCATGCCGCATGGCAAGCGCGTATTCACCCGGAGGATTTGCCGGTCGTTCTGGCAAAGGTGCGCGCTTACCAAGAAAACCCGTCGGAGCGATTGGAGTGCGAGTACCGCGTTCGTCATCGATCTGGCGTTTGGA…	1029	Environmental	N/A	UK
E5_London_17_VIM_2_12_12	0.944	0.944	0.58	CVWE01000044	1568.93	Pseudomonas aeruginosa genome assembly E5_London_17_VIM_2_12_12, contig E5_London_17_VIM_2_12_12_contig64, whole genome shotgun sequence	0	0.972	34416	33399	1029	1	ATGAACGGGCCGACCATTTGGCTGATGGTGTCGCTACTTGCCAATATTGGCATGGCGGTTGCGCTATGGCGTTTTGTTCGTACCAATCGCCAGAGGCGTGACGAGCTGAAGCATCGCAAATCGATGATAAGGAACGGATCGCCATCGCCCTGGAGGGCGCAGGGCTGGGATTCTGGGAGTGGGATATCGCTACCGACAGCTTCAGGCTTTCTGCCCGCAGTCTGGCGATGTTCGGCTTGACCTCCGACGAGGAGGTTGGCGCCACCCATGCCGCATGGCAAGCGCGTATTCACCCGGAGGATTTGCCGGTCGTTCTGGCAAAGGTGCGCGCTTACCAAGAAAACCCGTCGGAGCGATTGGAGTGCGAGTACCGCGTTCGTCATCGATCTGGCGTTTGGA…	1029	Environmental	N/A	UK
E4_London_17_VIM_2_03_09	0.944	0.944	0.58	CVUK01000116	1568.93	Pseudomonas aeruginosa genome assembly E4_London_17_VIM_2_03_09, contig E4_London_17_VIM_2_03_09_contig135, whole genome shotgun sequence	0	0.972	86331	85314	1029	1	ATGAACGGGCCGACCATTTGGCTGATGGTGTCGCTACTTGCCAATATTGGCATGGCGGTTGCGCTATGGCGTTTTGTTCGTACCAATCGCCAGAGGCGTGACGAGCTGAAGCATCGCAAATCGATGATAAGGAACGGATCGCCATCGCCCTGGAGGGCGCAGGGCTGGGATTCTGGGAGTGGGATATCGCTACCGACAGCTTCAGGCTTTCTGCCCGCAGTCTGGCGATGTTCGGCTTGACCTCCGACGAGGAGGTTGGCGCCACCCATGCCGCATGGCAAGCGCGTATTCACCCGGAGGATTTGCCGGTCGTTCTGGCAAAGGTGCGCGCTTACCAAGAAAACCCGTCGGAGCGATTGGAGTGCGAGTACCGCGTTCGTCATCGATCTGGCGTTTGGA…	1029	Environmental	N/A	UK
E3_London_17_VIM_2_03_09	0.944	0.944	0.58	CVVB01000197	1568.93	Pseudomonas aeruginosa genome assembly E3_London_17_VIM_2_03_09, contig E3_London_17_VIM_2_03_09_contig210, whole genome shotgun sequence	0	0.972	86331	85314	1029	1	ATGAACGGGCCGACCATTTGGCTGATGGTGTCGCTACTTGCCAATATTGGCATGGCGGTTGCGCTATGGCGTTTTGTTCGTACCAATCGCCAGAGGCGTGACGAGCTGAAGCATCGCAAATCGATGATAAGGAACGGATCGCCATCGCCCTGGAGGGCGCAGGGCTGGGATTCTGGGAGTGGGATATCGCTACCGACAGCTTCAGGCTTTCTGCCCGCAGTCTGGCGATGTTCGGCTTGACCTCCGACGAGGAGGTTGGCGCCACCCATGCCGCATGGCAAGCGCGTATTCACCCGGAGGATTTGCCGGTCGTTCTGGCAAAGGTGCGCGCTTACCAAGAAAACCCGTCGGAGCGATTGGAGTGCGAGTACCGCGTTCGTCATCGATCTGGCGTTTGGA…	1029	Environmental	N/A	UK
E2_London_17_VIM_2_02_09	0.944	0.944	0.58	CVUZ01000246	1568.93	Pseudomonas aeruginosa genome assembly E2_London_17_VIM_2_02_09, contig E2_London_17_VIM_2_02_09_contig252, whole genome shotgun sequence	0	0.972	34414	33397	1029	1	ATGAACGGGCCGACCATTTGGCTGATGGTGTCGCTACTTGCCAATATTGGCATGGCGGTTGCGCTATGGCGTTTTGTTCGTACCAATCGCCAGAGGCGTGACGAGCTGAAGCATCGCAAATCGATGATAAGGAACGGATCGCCATCGCCCTGGAGGGCGCAGGGCTGGGATTCTGGGAGTGGGATATCGCTACCGACAGCTTCAGGCTTTCTGCCCGCAGTCTGGCGATGTTCGGCTTGACCTCCGACGAGGAGGTTGGCGCCACCCATGCCGCATGGCAAGCGCGTATTCACCCGGAGGATTTGCCGGTCGTTCTGGCAAAGGTGCGCGCTTACCAAGAAAACCCGTCGGAGCGATTGGAGTGCGAGTACCGCGTTCGTCATCGATCTGGCGTTTGGA…	1029	Environmental	N/A	UK
E1_London_17_VIM_2_02_09	0.944	0.944	0.58	CWGH01000192	1568.93	Pseudomonas aeruginosa genome assembly E1_London_17_VIM_2_02_09, contig E1_London_17_VIM_2_02_09_contig200, whole genome shotgun sequence	0	0.972	86331	85314	1029	1	ATGAACGGGCCGACCATTTGGCTGATGGTGTCGCTACTTGCCAATATTGGCATGGCGGTTGCGCTATGGCGTTTTGTTCGTACCAATCGCCAGAGGCGTGACGAGCTGAAGCATCGCAAATCGATGATAAGGAACGGATCGCCATCGCCCTGGAGGGCGCAGGGCTGGGATTCTGGGAGTGGGATATCGCTACCGACAGCTTCAGGCTTTCTGCCCGCAGTCTGGCGATGTTCGGCTTGACCTCCGACGAGGAGGTTGGCGCCACCCATGCCGCATGGCAAGCGCGTATTCACCCGGAGGATTTGCCGGTCGTTCTGGCAAAGGTGCGCGCTTACCAAGAAAACCCGTCGGAGCGATTGGAGTGCGAGTACCGCGTTCGTCATCGATCTGGCGTTTGGA…	1029	Environmental	N/A	UK
DUN-015A	0.949	0.949	0.577	NSQW01000016	1611.4	Pseudomonas aeruginosa strain DUN-015A IPC1027_16.1, whole genome shotgun sequence	0	0.975	71442	72469	1029	1	ATGAACGGGCCGACCATTTGGCTGATGGTGTCGCTACTTGCCAATATTGGCATGGCGGTTGCAATATGGCGTTTTGTTCGTACCAATCGCCAGAGGCGTGACGAGCTGAAGCATCGCCAACAAGCGCAAATCGATGACAAGGAACGGATCGCCATCGCCCTGGAGGGCGCAGGGCTGGGATTCTGGGAGTGGGATATCGCTACCGACAGCTTCAGGCTTTCTGCCCGCAGTCTGGCGATGTTCGGCTTGACCTCCGACGAGGAGGTTGGCGCCACCCATGCCGCATGGCAAGCGCGTATTCACCCGGAGGATTTACCGGTCGTTCTGGCAAAGGTGCGCGCTTACCAAGAAAACCCGTCGGAGCGATTGGAGTGCGAGTACCGCGTTCGTCATCGATCT…	1029	Homo sapiens	CF	New Zealand
Co398373	0.944	0.944	0.58	NSVD01000007	1568.93	Pseudomonas aeruginosa strain Co398373 IPC664_7.1, whole genome shotgun sequence	0	0.972	203301	204318	1029	1	ATGAACGGGCCGACCATTTGGCTGATGGTGTCGCTACTTGCCAATATTGGCATGGCGGTTGCGCTATGGCGTTTTGTTCGTACCAATCGCCAGAGGCGTGACGAGCTGAAGCATCGCAAATCGATGATAAGGAACGGATCGCCATCGCCCTGGAGGGCGCAGGGCTGGGATTCTGGGAGTGGGATATCGCTACCGACAGCTTCAGGCTTTCTGCCCGCAGTCTGGCGATGTTCGGCTTGACCTCCGACGAGGAGGTTGGCGCCACCCATGCCGCATGGCAAGCGCGTATTCACCCGGAGGATTTGCCGGTCGTTCTGGCAAAGGTGCGCGCTTACCAAGAAAACCCGTCGGAGCGATTGGAGTGCGAGTACCGCGTTCGTCATCGATCTGGCGTTTGGA…	1029	Hospital environment		Colombia
Co380791	0.944	0.944	0.58	NSUH01000022	1568.93	Pseudomonas aeruginosa strain Co380791 IPC718_22.1, whole genome shotgun sequence	0	0.972	3242	4259	1029	1	ATGAACGGGCCGACCATTTGGCTGATGGTGTCGCTACTTGCCAATATTGGCATGGCGGTTGCGCTATGGCGTTTTGTTCGTACCAATCGCCAGAGGCGTGACGAGCTGAAGCATCGCAAATCGATGATAAGGAACGGATCGCCATCGCCCTGGAGGGCGCAGGGCTGGGATTCTGGGAGTGGGATATCGCTACCGACAGCTTCAGGCTTTCTGCCCGCAGTCTGGCGATGTTCGGCTTGACCTCCGACGAGGAGGTTGGCGCCACCCATGCCGCATGGCAAGCGCGTATTCACCCGGAGGATTTGCCGGTCGTTCTGGCAAAGGTGCGCGCTTACCAAGAAAACCCGTCGGAGCGATTGGAGTGCGAGTACCGCGTTCGTCATCGATCTGGCGTTTGGA…	1029	Homo sapiens	Blood	Colombia
AZPAE14729	0.944	0.944	0.58	JTWD01000051	1568.93	Pseudomonas aeruginosa strain AZPAE14729 AZPAE14729_contig_51, whole genome shotgun sequence	0	0.972	23798	22781	1029	1	ATGAACGGGCCGACCATTTGGCTGATGGTGTCGCTACTTGCCAATATTGGCATGGCGGTTGCGCTATGGCGTTTTGTTCGTACCAATCGCCAGAGGCGTGACGAGCTGAAGCATCGCAAATCGATGATAAGGAACGGATCGCCATCGCCCTGGAGGGCGCAGGGCTGGGATTCTGGGAGTGGGATATCGCTACCGACAGCTTCAGGCTTTCTGCCCGCAGTCTGGCGATGTTCGGCTTGACCTCCGACGAGGAGGTTGGCGCCACCCATGCCGCATGGCAAGCGCGTATTCACCCGGAGGATTTGCCGGTCGTTCTGGCAAAGGTGCGCGCTTACCAAGAAAACCCGTCGGAGCGATTGGAGTGCGAGTACCGCGTTCGTCATCGATCTGGCGTTTGGA…	1029	Homo sapiens	Urine	Italy
AZPAE14724	0.944	0.944	0.58	JTWI01000021	1568.93	Pseudomonas aeruginosa strain AZPAE14724 AZPAE14724_contig_21, whole genome shotgun sequence	0	0.972	2619	3636	1029	1	ATGAACGGGCCGACCATTTGGCTGATGGTGTCGCTACTTGCCAATATTGGCATGGCGGTTGCGCTATGGCGTTTTGTTCGTACCAATCGCCAGAGGCGTGACGAGCTGAAGCATCGCAAATCGATGATAAGGAACGGATCGCCATCGCCCTGGAGGGCGCAGGGCTGGGATTCTGGGAGTGGGATATCGCTACCGACAGCTTCAGGCTTTCTGCCCGCAGTCTGGCGATGTTCGGCTTGACCTCCGACGAGGAGGTTGGCGCCACCCATGCCGCATGGCAAGCGCGTATTCACCCGGAGGATTTGCCGGTCGTTCTGGCAAAGGTGCGCGCTTACCAAGAAAACCCGTCGGAGCGATTGGAGTGCGAGTACCGCGTTCGTCATCGATCTGGCGTTTGGA…	1029	Homo sapiens	itra-abdominal tract infection	Italy
AZPAE14714	0.944	0.944	0.58	JTWS01000029	1568.93	Pseudomonas aeruginosa strain AZPAE14714 AZPAE14714_contig_29, whole genome shotgun sequence	0	0.972	87382	86365	1029	1	ATGAACGGGCCGACCATTTGGCTGATGGTGTCGCTACTTGCCAATATTGGCATGGCGGTTGCGCTATGGCGTTTTGTTCGTACCAATCGCCAGAGGCGTGACGAGCTGAAGCATCGCAAATCGATGATAAGGAACGGATCGCCATCGCCCTGGAGGGCGCAGGGCTGGGATTCTGGGAGTGGGATATCGCTACCGACAGCTTCAGGCTTTCTGCCCGCAGTCTGGCGATGTTCGGCTTGACCTCCGACGAGGAGGTTGGCGCCACCCATGCCGCATGGCAAGCGCGTATTCACCCGGAGGATTTGCCGGTCGTTCTGGCAAAGGTGCGCGCTTACCAAGAAAACCCGTCGGAGCGATTGGAGTGCGAGTACCGCGTTCGTCATCGATCTGGCGTTTGGA…	1029	Homo sapiens	itra-abdominal tract infection	Venezuela
AZPAE14713	0.944	0.944	0.58	JTWT01000044	1568.93	Pseudomonas aeruginosa strain AZPAE14713 AZPAE14713_contig_44, whole genome shotgun sequence	0	0.972	23798	22781	1029	1	ATGAACGGGCCGACCATTTGGCTGATGGTGTCGCTACTTGCCAATATTGGCATGGCGGTTGCGCTATGGCGTTTTGTTCGTACCAATCGCCAGAGGCGTGACGAGCTGAAGCATCGCAAATCGATGATAAGGAACGGATCGCCATCGCCCTGGAGGGCGCAGGGCTGGGATTCTGGGAGTGGGATATCGCTACCGACAGCTTCAGGCTTTCTGCCCGCAGTCTGGCGATGTTCGGCTTGACCTCCGACGAGGAGGTTGGCGCCACCCATGCCGCATGGCAAGCGCGTATTCACCCGGAGGATTTGCCGGTCGTTCTGGCAAAGGTGCGCGCTTACCAAGAAAACCCGTCGGAGCGATTGGAGTGCGAGTACCGCGTTCGTCATCGATCTGGCGTTTGGA…	1029	Homo sapiens	itra-abdominal tract infection	Venezuela
AZPAE14707	0.944	0.944	0.58	JTWY01000036	1568.93	Pseudomonas aeruginosa strain AZPAE14707 AZPAE14707_contig_36, whole genome shotgun sequence	0	0.972	23798	22781	1029	1	ATGAACGGGCCGACCATTTGGCTGATGGTGTCGCTACTTGCCAATATTGGCATGGCGGTTGCGCTATGGCGTTTTGTTCGTACCAATCGCCAGAGGCGTGACGAGCTGAAGCATCGCAAATCGATGATAAGGAACGGATCGCCATCGCCCTGGAGGGCGCAGGGCTGGGATTCTGGGAGTGGGATATCGCTACCGACAGCTTCAGGCTTTCTGCCCGCAGTCTGGCGATGTTCGGCTTGACCTCCGACGAGGAGGTTGGCGCCACCCATGCCGCATGGCAAGCGCGTATTCACCCGGAGGATTTGCCGGTCGTTCTGGCAAAGGTGCGCGCTTACCAAGAAAACCCGTCGGAGCGATTGGAGTGCGAGTACCGCGTTCGTCATCGATCTGGCGTTTGGA…	1029	Homo sapiens	respiratory sample	Greece
AZPAE14463	0.944	0.944	0.58	JTYE01000024	1568.93	Pseudomonas aeruginosa strain AZPAE14463 AZPAE14463_contig_24, whole genome shotgun sequence	0	0.972	3961	4978	1029	1	ATGAACGGGCCGACCATTTGGCTGATGGTGTCGCTACTTGCCAATATTGGCATGGCGGTTGCGCTATGGCGTTTTGTTCGTACCAATCGCCAGAGGCGTGACGAGCTGAAGCATCGCAAATCGATGATAAGGAACGGATCGCCATCGCCCTGGAGGGCGCAGGGCTGGGATTCTGGGAGTGGGATATCGCTACCGACAGCTTCAGGCTTTCTGCCCGCAGTCTGGCGATGTTCGGCTTGACCTCCGACGAGGAGGTTGGCGCCACCCATGCCGCATGGCAAGCGCGTATTCACCCGGAGGATTTGCCGGTCGTTCTGGCAAAGGTGCGCGCTTACCAAGAAAACCCGTCGGAGCGATTGGAGTGCGAGTACCGCGTTCGTCATCGATCTGGCGTTTGGA…	1029	Homo sapiens	Urine	Colombia
AZPAE13756	0.944	0.944	0.58	JTZQ01000007	1568.93	Pseudomonas aeruginosa strain AZPAE13756 AZPAE13756_contig_7, whole genome shotgun sequence	0	0.972	2619	3636	1029	1	ATGAACGGGCCGACCATTTGGCTGATGGTGTCGCTACTTGCCAATATTGGCATGGCGGTTGCGCTATGGCGTTTTGTTCGTACCAATCGCCAGAGGCGTGACGAGCTGAAGCATCGCAAATCGATGATAAGGAACGGATCGCCATCGCCCTGGAGGGCGCAGGGCTGGGATTCTGGGAGTGGGATATCGCTACCGACAGCTTCAGGCTTTCTGCCCGCAGTCTGGCGATGTTCGGCTTGACCTCCGACGAGGAGGTTGGCGCCACCCATGCCGCATGGCAAGCGCGTATTCACCCGGAGGATTTGCCGGTCGTTCTGGCAAAGGTGCGCGCTTACCAAGAAAACCCGTCGGAGCGATTGGAGTGCGAGTACCGCGTTCGTCATCGATCTGGCGTTTGGA…	1029	Homo sapiens	respiratory sample	Canada
AATYA	0.944	0.944	0.58	LODN01000060	1568.93	Pseudomonas aeruginosa strain AATYA NODE_30, whole genome shotgun sequence	0	0.972	82261	81244	1029	1	ATGAACGGGCCGACCATTTGGCTGATGGTGTCGCTACTTGCCAATATTGGCATGGCGGTTGCGCTATGGCGTTTTGTTCGTACCAATCGCCAGAGGCGTGACGAGCTGAAGCATCGCAAATCGATGATAAGGAACGGATCGCCATCGCCCTGGAGGGCGCAGGGCTGGGATTCTGGGAGTGGGATATCGCTACCGACAGCTTCAGGCTTTCTGCCCGCAGTCTGGCGATGTTCGGCTTGACCTCCGACGAGGAGGTTGGCGCCACCCATGCCGCATGGCAAGCGCGTATTCACCCGGAGGATTTGCCGGTCGTTCTGGCAAAGGTGCGCGCTTACCAAGAAAACCCGTCGGAGCGATTGGAGTGCGAGTACCGCGTTCGTCATCGATCTGGCGTTTGGA…	1029	Homo sapiens	N/A	USA
ERS679827	0.952	0.952	0.58	CUYD01000124	1629.87	Pseudomonas aeruginosa genome assembly 289_15Pc_1_contgs_500, contig NODE_23_length_92491_cov_22.9934_ID_45, whole genome shotgun sequence	0	0.976	81950	82978	1029	1	ATGAACGGGCCGACCATTTGGCTGATGGTGTCGCTACTTGCCAATATTGGCATGGCGGTTGCGCTATGGCGTTTTGTTCGTACCAATCGCCAGAGGCGTGACGAGCTGAAGCATCGCCAACAAGCGCAAATCGATGACAAGGAACGGATCGCCATCGCCCTGGAGGGCGCAGGGCTGGGATTCTGGGAGTGGGATATCGCTACCGACAGCTTCAGGCTTTCTGCCCGCAGTCTGGCGATGTTCGGCTTGACCTCCGACGAGGAGGTTGGCGCCACCCATGCCGCATGGCAAGCGCGTATTCACCCGGAGGATTTGCCGGTCGTTCTGGCAAAGGTGCGCGCTTACCAAGAAAACCCGACGGAGCGATTGGAGTGCGAGTACCGCGTTCGTCATCGATCT…	1029	N/A	N/A	UK
WH-SGI-V-07699	0.945	0.945	0.584	LLST01000001	1498.75	Pseudomonas aeruginosa strain WH-SGI-V-07699 WH-SGI-V-07699_contig1, whole genome shotgun sequence	0	0.945	557747	556778	971	0.9436	ATGAACGGGCCGACCATTTGGCTGATGGTGTCGCTACTTGCCAATATTGGCATGGCGGTTGCACTATGGCGTTTTGTTCGTACCAATCGCCAGAGGCGTGACGAGCTGAAGCATCGCCAACAAGCGCAAATCGATGACAAGAAACGGATCGCCATCGCCCTGGAGGGCGCAGGGCTGGGATTCTGGGAGTGGGATATCGCTACCGACAGCTTCAGGCTTTCTGCCCGCAGTCTGGCGATGTTCGGCTTGACCTCCGACGAGGAGGTTGGCGCCACCCATGCCGCATGGCAAGCGCGTATTCACCCGGAGGATTTGCCGGTCGTTCTGGCAAAGGTGCGCGCTTACCAAGAAAACCCGTCGGAGCGATTGGAGTGCGAGTACCGCGTTCGTCATCGATCT…	971	Hospital	N/A	USA
WH-SGI-V-07254	0.945	0.945	0.584	LLTO01000026	1498.75	Pseudomonas aeruginosa strain WH-SGI-V-07254 WH-SGI-V-07254_contig27, whole genome shotgun sequence	0	0.945	69096	68127	971	0.9436	ATGAACGGGCCGACCATTTGGCTGATGGTGTCGCTACTTGCCAATATTGGCATGGCGGTTGCACTATGGCGTTTTGTTCGTACCAATCGCCAGAGGCGTGACGAGCTGAAGCATCGCCAACAAGCGCAAATCGATGACAAGAAACGGATCGCCATCGCCCTGGAGGGCGCAGGGCTGGGATTCTGGGAGTGGGATATCGCTACCGACAGCTTCAGGCTTTCTGCCCGCAGTCTGGCGATGTTCGGCTTGACCTCCGACGAGGAGGTTGGCGCCACCCATGCCGCATGGCAAGCGCGTATTCACCCGGAGGATTTGCCGGTCGTTCTGGCAAAGGTGCGCGCTTACCAAGAAAACCCGTCGGAGCGATTGGAGTGCGAGTACCGCGTTCGTCATCGATCT…	971	Homo sapiens	Burn wound	USA
WH-SGI-V-07224	0.945	0.945	0.584	LLMV01000020	1498.75	Pseudomonas aeruginosa strain WH-SGI-V-07224 WH-SGI-V-07224_contig27, whole genome shotgun sequence	0	0.945	237	1206	971	0.9436	ATGAACGGGCCGACCATTTGGCTGATGGTGTCGCTACTTGCCAATATTGGCATGGCGGTTGCACTATGGCGTTTTGTTCGTACCAATCGCCAGAGGCGTGACGAGCTGAAGCATCGCCAACAAGCGCAAATCGATGACAAGAAACGGATCGCCATCGCCCTGGAGGGCGCAGGGCTGGGATTCTGGGAGTGGGATATCGCTACCGACAGCTTCAGGCTTTCTGCCCGCAGTCTGGCGATGTTCGGCTTGACCTCCGACGAGGAGGTTGGCGCCACCCATGCCGCATGGCAAGCGCGTATTCACCCGGAGGATTTGCCGGTCGTTCTGGCAAAGGTGCGCGCTTACCAAGAAAACCCGTCGGAGCGATTGGAGTGCGAGTACCGCGTTCGTCATCGATCT…	971	Hospital	N/A	USA
WH-SGI-V-07057	0.945	0.945	0.584	LLLB01000019	1498.75	Pseudomonas aeruginosa strain WH-SGI-V-07057 WH-SGI-V-07057_contig26, whole genome shotgun sequence	0	0.945	209	1178	971	0.9436	ATGAACGGGCCGACCATTTGGCTGATGGTGTCGCTACTTGCCAATATTGGCATGGCGGTTGCACTATGGCGTTTTGTTCGTACCAATCGCCAGAGGCGTGACGAGCTGAAGCATCGCCAACAAGCGCAAATCGATGACAAGAAACGGATCGCCATCGCCCTGGAGGGCGCAGGGCTGGGATTCTGGGAGTGGGATATCGCTACCGACAGCTTCAGGCTTTCTGCCCGCAGTCTGGCGATGTTCGGCTTGACCTCCGACGAGGAGGTTGGCGCCACCCATGCCGCATGGCAAGCGCGTATTCACCCGGAGGATTTGCCGGTCGTTCTGGCAAAGGTGCGCGCTTACCAAGAAAACCCGTCGGAGCGATTGGAGTGCGAGTACCGCGTTCGTCATCGATCT…	971	Hospital	N/A	USA
Stone 130	0.945	0.945	0.584	AQFN01000012	1498.75	Pseudomonas aeruginosa str. Stone 130 aczIk-supercont1.1.C12, whole genome shotgun sequence	0	0.945	536398	537367	971	0.9436	ATGAACGGGCCGACCATTTGGCTGATGGTGTCGCTACTTGCCAATATTGGCATGGCGGTTGCACTATGGCGTTTTGTTCGTACCAATCGCCAGAGGCGTGACGAGCTGAAGCATCGCCAACAAGCGCAAATCGATGACAAGAAACGGATCGCCATCGCCCTGGAGGGCGCAGGGCTGGGATTCTGGGAGTGGGATATCGCTACCGACAGCTTCAGGCTTTCTGCCCGCAGTCTGGCGATGTTCGGCTTGACCTCCGACGAGGAGGTTGGCGCCACCCATGCCGCATGGCAAGCGCGTATTCACCCGGAGGATTTGCCGGTCGTTCTGGCAAAGGTGCGCGCTTACCAAGAAAACCCGTCGGAGCGATTGGAGTGCGAGTACCGCGTTCGTCATCGATCT…	971	N/A	N/A	N/A
SMC1587	0.945	0.945	0.584	RWZP01000026	1498.75	Pseudomonas aeruginosa strain SMC1587 IPC1616_26.1, whole genome shotgun sequence	0	0.945	69201	68232	971	0.9436	ATGAACGGGCCGACCATTTGGCTGATGGTGTCGCTACTTGCCAATATTGGCATGGCGGTTGCACTATGGCGTTTTGTTCGTACCAATCGCCAGAGGCGTGACGAGCTGAAGCATCGCCAACAAGCGCAAATCGATGACAAGAAACGGATCGCCATCGCCCTGGAGGGCGCAGGGCTGGGATTCTGGGAGTGGGATATCGCTACCGACAGCTTCAGGCTTTCTGCCCGCAGTCTGGCGATGTTCGGCTTGACCTCCGACGAGGAGGTTGGCGCCACCCATGCCGCATGGCAAGCGCGTATTCACCCGGAGGATTTGCCGGTCGTTCTGGCAAAGGTGCGCGCTTACCAAGAAAACCCGTCGGAGCGATTGGAGTGCGAGTACCGCGTTCGTCATCGATCT…	971	Homo sapiens	Sputum _ CF	USA
PABL095	0.945	0.945	0.584	QVBB01000031	1498.75	Pseudomonas aeruginosa strain PABL095 NODE_31_length_76144_cov_74.3676, whole genome shotgun sequence	0	0.945	58	1027	971	0.9436	ATGAACGGGCCGACCATTTGGCTGATGGTGTCGCTACTTGCCAATATTGGCATGGCGGTTGCACTATGGCGTTTTGTTCGTACCAATCGCCAGAGGCGTGACGAGCTGAAGCATCGCCAACAAGCGCAAATCGATGACAAGAAACGGATCGCCATCGCCCTGGAGGGCGCAGGGCTGGGATTCTGGGAGTGGGATATCGCTACCGACAGCTTCAGGCTTTCTGCCCGCAGTCTGGCGATGTTCGGCTTGACCTCCGACGAGGAGGTTGGCGCCACCCATGCCGCATGGCAAGCGCGTATTCACCCGGAGGATTTGCCGGTCGTTCTGGCAAAGGTGCGCGCTTACCAAGAAAACCCGTCGGAGCGATTGGAGTGCGAGTACCGCGTTCGTCATCGATCT…	971	Homo sapiens	Blood_bacteremia	USA
PABL089	0.945	0.945	0.584	QVBH01000037	1498.75	Pseudomonas aeruginosa strain PABL089 NODE_37_length_68970_cov_83.5796, whole genome shotgun sequence	0	0.945	58	1027	971	0.9436	ATGAACGGGCCGACCATTTGGCTGATGGTGTCGCTACTTGCCAATATTGGCATGGCGGTTGCACTATGGCGTTTTGTTCGTACCAATCGCCAGAGGCGTGACGAGCTGAAGCATCGCCAACAAGCGCAAATCGATGACAAGAAACGGATCGCCATCGCCCTGGAGGGCGCAGGGCTGGGATTCTGGGAGTGGGATATCGCTACCGACAGCTTCAGGCTTTCTGCCCGCAGTCTGGCGATGTTCGGCTTGACCTCCGACGAGGAGGTTGGCGCCACCCATGCCGCATGGCAAGCGCGTATTCACCCGGAGGATTTGCCGGTCGTTCTGGCAAAGGTGCGCGCTTACCAAGAAAACCCGTCGGAGCGATTGGAGTGCGAGTACCGCGTTCGTCATCGATCT…	971	Homo sapiens	Blood_bacteremia	USA
PABL075	0.945	0.945	0.584	QVBU01000032	1498.75	Pseudomonas aeruginosa strain PABL075 NODE_32_length_76164_cov_106.193, whole genome shotgun sequence	0	0.945	76107	75138	971	0.9436	ATGAACGGGCCGACCATTTGGCTGATGGTGTCGCTACTTGCCAATATTGGCATGGCGGTTGCACTATGGCGTTTTGTTCGTACCAATCGCCAGAGGCGTGACGAGCTGAAGCATCGCCAACAAGCGCAAATCGATGACAAGAAACGGATCGCCATCGCCCTGGAGGGCGCAGGGCTGGGATTCTGGGAGTGGGATATCGCTACCGACAGCTTCAGGCTTTCTGCCCGCAGTCTGGCGATGTTCGGCTTGACCTCCGACGAGGAGGTTGGCGCCACCCATGCCGCATGGCAAGCGCGTATTCACCCGGAGGATTTGCCGGTCGTTCTGGCAAAGGTGCGCGCTTACCAAGAAAACCCGTCGGAGCGATTGGAGTGCGAGTACCGCGTTCGTCATCGATCT…	971	Homo sapiens	Blood_bacteremia	USA
PABL034	0.945	0.945	0.584	QVDH01000033	1498.75	Pseudomonas aeruginosa strain PABL034 NODE_33_length_76151_cov_63.8585, whole genome shotgun sequence	0	0.945	76094	75125	971	0.9436	ATGAACGGGCCGACCATTTGGCTGATGGTGTCGCTACTTGCCAATATTGGCATGGCGGTTGCACTATGGCGTTTTGTTCGTACCAATCGCCAGAGGCGTGACGAGCTGAAGCATCGCCAACAAGCGCAAATCGATGACAAGAAACGGATCGCCATCGCCCTGGAGGGCGCAGGGCTGGGATTCTGGGAGTGGGATATCGCTACCGACAGCTTCAGGCTTTCTGCCCGCAGTCTGGCGATGTTCGGCTTGACCTCCGACGAGGAGGTTGGCGCCACCCATGCCGCATGGCAAGCGCGTATTCACCCGGAGGATTTGCCGGTCGTTCTGGCAAAGGTGCGCGCTTACCAAGAAAACCCGTCGGAGCGATTGGAGTGCGAGTACCGCGTTCGTCATCGATCT…	971	Homo sapiens	Blood_bacteremia	USA
CIG1	0.945	0.945	0.584	AKBD01000219	1498.75	Pseudomonas aeruginosa CIG1 Contig0224, whole genome shotgun sequence	0	0.945	44588	43619	971	0.9436	ATGAACGGGCCGACCATTTGGCTGATGGTGTCGCTACTTGCCAATATTGGCATGGCGGTTGCACTATGGCGTTTTGTTCGTACCAATCGCCAGAGGCGTGACGAGCTGAAGCATCGCCAACAAGCGCAAATCGATGACAAGAAACGGATCGCCATCGCCCTGGAGGGCGCAGGGCTGGGATTCTGGGAGTGGGATATCGCTACCGACAGCTTCAGGCTTTCTGCCCGCAGTCTGGCGATGTTCGGCTTGACCTCCGACGAGGAGGTTGGCGCCACCCATGCCGCATGGCAAGCGCGTATTCACCCGGAGGATTTGCCGGTCGTTCTGGCAAAGGTGCGCGCTTACCAAGAAAACCCGTCGGAGCGATTGGAGTGCGAGTACCGCGTTCGTCATCGATCT…	971	Homo sapiens	CF	USA
Strain 29	0.955	0.955	0.572	SCZW01000040	959.531	Pseudomonas aeruginosa strain 29 scaffold_39, whole genome shotgun sequence	0	0.769	5259	4660	600	0.5831	CGTTGGCTGGGTGACGCGGGCAGCCAACTGATAGTCGGCACTCTGCTCGACATCTCTTCTCGCAAGGAAATGGAGCAGCAGTTGCTGCGTATGGCGATCACCGACCCCTTGACCGGCTTGTCGAACCGGCGGGCTTTTAACGAACGATTACAGCTGGAATGGGAGCGCCTCAAACGCAGCCCCGAGATACAAGCAGCACTTGTGCTCTGCGACATCGATCACTTCAAGCGTATCAATGACACCTATGGACACGGATGCAGCGATGAGGTGCTCAAGCACTTTGCTTCACGGTTGAGGGAACATGTTCGCGCAACCGACATGGCTGCCCGGATTGGGGGGGAGGAATTCGCTGTGTTGTTGGAAGCGGCATCGATAGAAGACGCCCAAGTATGGGCGGAG…	600	Homo sapiens	infection	Italy
MRSN11286	0.997	0.997	0.587	RXWP01000084	1050.02	Pseudomonas aeruginosa strain MRSN11286 MRSN11286B_contig00084, whole genome shotgun sequence	0	0.778	68090	68663	575	0.5588	ATGAACGGGCCGACCATCTGGCTGATGGTGTCGCTACTTGCCAATGTTGGCATGGGGTTGCGTTATGGCGTTTTGCTCGTACCAATCGCCACAGGCGTGACGAGCTGAAGCATCGCCAACAAGCGAAAATCGACGACAACGAACGGATCGCCATCGCCCTGGAAGGCGCAGAGTTGGGATTCTGGGAGTGGGATCTTGCCACCGACAGCTTCAGGCTTTCTGCCCGCAGTCTGGCGATGTTCGGCTTGACCTCCGACGAGGAGATTGGCGCCACCCATGCCGCATGGCAAGCGCGTATTCATCCGGAGGATTTACCGGTCGTTCTGGCAAAGGTGCGCGCTTACCAAGAAAATCCGTCGGAGCGATTGGAGTGCGAGTACCGCGTTCGTCATCGATCCG…	575	Homo sapiens	Wound	USA
