# Supplementary material for: Bacterial cyclic diguanylate signaling networks sense temperature
Source: Nat Commun. 2021 Mar 31;12:1986. doi: 10.1038/s41467-021-22176-2 (PMC8012707; doi:10.1038/s41467-021-22176-2)
Supplement: Supplementary file 7 — Source Data [file 41467_2021_22176_MOESM7_ESM.xlsx]

## Sheet: Fig. 1
Fig. 1. Genomics and genetic linkage analysis identify a gene for the thermosensory diguanylate cyclase (tdcA) in P. aeruginosa CF39S.
(B) P. aeruginosa CF39S exhibits temperature-dependent biofilm formation in microplates.
	Absorbance (OD at 595 nm) at time (h)
Temperature (°C)	P. aeruginosa CF39																																																P. aeruginosa CF39S
30	0.177636	0.134636	0.126636	0.131636	0.162636	0.131636	0.369455	0.153455	0.197455	0.093455	0.084455	0.107455	0.311636	0.182636	0.149636	0.127636	0.134636	0.124636	0.398455	0.113455	0.249455	0.108455	0.074455	0.042455	0.389636	0.237636	0.225636	0.121636	0.206636	0.165636	0.438455	0.134455	0.264455	0.078455	0.063455	0.108455	0.232636	0.253636	0.242636	0.168636	0.189636	0.149636	0.432455	0.151455	0.348455	0.068455	0.115455	0.118455	1.30164
31	0.062417	0.163417	0.124417	0.080417	0.160417	0.129417	0.09075	0.41875	0.20675	0.00575	0.14175	0.07075	0.087417	0.205417	0.316417	0.218417	0.131417	0.087417	0.19275	0.15075	0.24475	0.14975	0.29475	0.18175	0.072417	0.099417	0.153417	0.307417	0.072417	0.072417	0.11775	0.45375	0.13375	0.07675	0.16575	0.32775	0.086417	0.098417	0.121417	0.237417	0.055417	0.108417	0.17575	0.35675	0.22975	0.14675	0.19775	0.22975	1.41342
32	0.195111	0.189111	0.247111	0.181111	0.171111	0.018111	0.212364	0.222364	0.314364	0.139364	0.122364	0.188364	0.091111	0.143111	0.213111	0.090111	0.011111	0.028111	0.195364	0.299364	0.109364	0.096364	0.102364	0.234364	0.188111	0.051111	0.157111	0.126111	0.018111	0.089111	0.275364	0.200364	0.290364	0.056364	0.072364	0.254364	0.070111	0.260111	0.088111		0.087111	0.010111	0.225364	0.256364	0.472364	0.171364	0.161364	0.173364	1.72811
33	0.525636	0.450636	0.451636	0.266636	0.381636	0.174636	0.088091	0.276091	0.204091	0.137091	0.204091	0.272091	0.467636	0.454636	0.386636	0.267636	0.292636	0.273636	0.214091	0.283091	0.236091	0.178091	0.112091	0.261091	0.368636	0.332636	0.278636	0.259636	0.372636	0.330636	0.301091	0.215091	0.227091	0.123091	0.090091	0.236091	0.422636	0.418636	0.320636	0.293636	0.388636	0.372636	0.162091	0.200091	0.273091	0.156091	0.074091	0.240091	2.65064
34	0.120667	0.066667	0.133667	0.120667	0.081667	0.071667	0.195	0.125	0.141	0.157	0.147	0.147	0.062667	0.036667	0.143667	0.099667	0.108667	0.065667	0.155	0.126	0.226	0.191	0.262	0.182	0.083667	0.053667	0.094667	0.091667	0.105667	0.072667	0.131	0.191	0.246	0.209	0.265	0.298	0.110667	nd	0.007667	0.105667	0.057667	0.008667	0.148	0.165	0.201	0.194	0.216	0.229	3.36467
35	0.055909	0.003909	0.001909	0.063909	0.215909	0.141909	0.0544	nd	nd	nd	nd	0.2974	nd	0.017909	nd	0.136909	0.253909	0.177909	0.1234	0.0894	0.0284	0.1514	0.0594	0.3184	0.028909	nd	0.045909	0.127909	0.296909	0.174909	0.2214	0.1474	0.0614	0.1804	0.0864	0.3884	0.082909	0.034909	0.120909	0.213909	0.133909	0.164909	0.2994	0.2114	0.0774	0.1634	0.0874	0.5564	3.32991
36	0.047455	nd	0.008455	0.024455	0.021455	0.007455	0.27	0.247	nd	nd	nd	nd	0.033455	0.129455	0.075455	0.076455	nd	nd	0.26	0.276	0.037	nd	nd	nd	0.011455	0.018455	0.024455	0.052455	nd	nd	0.251	0.332	0.044	nd	nd	nd	0.117455	0.042455	0.048455	nd	0.023455	nd	0.408	0.351	0.002	0.036	0.008	nd	3.16845
37	0.1275	0.0795	0.0635	0.1115	0.1535	0.2265	0.1915	0.1155	0.3055	0.3265	0.3325	0.2175	0.0245	0.0355	0.0945	0.0475	0.1255	0.2875	0.1975	0.1525	0.3905	0.3495	0.2675	0.2975	nd	0.0375	0.0845	0.0435	0.1215	0.0445	0.0815	0.1035	0.3075	0.2505	0.4345	0.2665	0.0125	0.0555	0.0565	0.0715	0.0225	0.0765	0.0605	0.0665	0.1525	0.1885	0.2495	0.2855	3.1075
nd (not detected) denotes an assay measurement below the threshold of detection
(C) LC-MS/MS measurements of cellular nucleotide pools revealed that P. aeruginosa CF39S displays temperature-dependent increases in cyclic diguanylate (c-di-GMP).
Temperature (°C)	25	29	33	37	41	25	29	33	37	41
C-di-GMP (fmol/10^6 cells )	6.30962	0.0828435	18.3531	60.0331	115.004	1.81487	1.68646	1.1808	1.23425	14.3287
	0.698306	4.87449	20.8888	58.2698	216.615	0.735291	0.327634	0.940163	1.94188	18.0148
	2.09739	3.4606	31.1138	57.5541	262.219	0.539169	0.464711	1.85334	2.85012	13.0018
	1.06465	7.58094	25.4827		568.075	0.904148	0.269561	0.794142	2.37893	7.58585
							1.41733		0.570995
							4.14434		0.174588
							4.62506
(E) Acquisition of tdcA confers thermal control of P. aeruginosa biofilm formation in microplates.
Genotype	CF39 (tdcA-)	CF39S (tdcA+)	CF39S (tdcA-)	CF39 (tdcA+)	PAO1 + tdcA- operon	PAO1 + tdcA+ operon	PAO1 + Pnative::tdcA-	PAO1 + Pnative::tdcA+
Absorbance (OD at 595 nm)	0.092389	1.21939	0.087389	1.26739	0.148389	0.873389	0.175389	1.53239
	0.118389	1.43439	0.061389	1.36939	0.247389	1.20839	0.107389	1.73739
	0.180389	1.44739	0.108389	1.18839	0.174389	1.41939	0.377389	2.26039
	0.124389	1.75939	0.103389	1.20739	0.130389	1.36439	0.214389	1.59139
	0.087389	1.87139	0.108389	1.56739	0.209389	1.65239	0.244389	2.20539
	0.029389	1.49039	0.030389	1.31239	0.170389	1.49639	0.204389	1.45939
	0.049389	1.16839	0.059389	0.953389	0.158389	1.31439	0.262389	2.05639
	0.107389	1.06839	0.050389	0.933389	0.142389	0.897389	0.240389	1.40739
	0.071389	0.953389	0.046389	0.902389	0.199389	0.904389	0.308389	1.25839
	0.061389	0.966389	0.046389	0.870389	0.227389	1.22239	0.186389	1.52639
	0.269389	1.16239	0.086389	1.11739	0.282389	1.10939	0.255389	2.04439
	0.057389	1.01039	0.025389	1.10439	0.206389	0.982389	0.272389	1.68739
	0.069389	1.07039	0.050389	0.909389	0.143389	1.17839	0.158389	1.65939
	0.068389	1.00939	0.057389	0.760389	0.193389	1.16039	0.226389	1.63139
	0.105389	1.12739	0.026389	0.810389	0.139389	0.960389	0.229389	1.60339
	0.064389	0.867389	0.050389	0.648389	0.129389	0.774389	0.164389	1.13839
	0.061389	0.976389	0.030389	0.883389	0.178389	0.805389	0.127389	1.65239
	0.058389	0.959389	0.051389	0.844389	0.170389	0.982389	0.159389	1.30839
[truncated: 47 more columns]

## Sheet: Fig. 2
Fig. 2. Cyclic diguanylate (c-di-GMP)-dependent thermotransduction.
(C) Expression of the PcdrA::gfp reporter.
	Fluorescence (arbitrary units)
Temperature (°C)	tdcA+									tdcA-																																							1.30164
25	7197.09	6382.53	7636.52	7646.99	7315.51	7177.48	6757.24	6622.54	7194.91	9334.51	9988.6	9613.6	9655.23	9933.33	8831.38	9495.78	9358.13	8948.83																															1.41342
27	11654.8	11458.8	11600.8	13775.9	13471	13493.8	11027.7	11901.3	12668	10952.6	11423.5	10924	12298.3	10543.8	12348	10575.1	9699.59	11512.1																															1.72811
29	7273.49	7194.08	7544.72	7333.1	7118.4	7282.28	8474.3	8491.1	8377.83	7183.22	7613.36	7033.68	7527.57	7686.49	7402.88	7379.18	7357.06	7188.77																															2.65064
31	7033.86	6737.62	6751.79	7055.51	7036.12	7180.58	7278.84	7202.35	7251.36	7169.64	7879.11	7820.33	8208.87	8606.52	8584.02	7948.35	7695.01	8110.41																															3.36467
33	13471.1	13211.6	13213.3	15075	14753.2	14836.2	15374.8	15419.1	15481.6	7056.32	7049.76	7625.2	6985.6	6811.86	7035.09	6722.18	6705.92	6967.59																															3.32991
35	25080	25533.6	25461.2	22769	23053.8	23186.7	23131.2	22982.5	22812.8	6981.68	7074.18	7369.79	6528.16	7120.93	6704.24	7067.39	6700.41	6478.66																															3.16845
37	25229.3	25311.2	25288.4	25400	24840.7	24422.5	26082.1	26018.8	25761.6	4296.28	4542.26	4521.9	5017.97	4610.36	4817.58	4843.2	4490.5	4699.28																															3.1075
39	31478.5	32327.3	31942.2	29840.1	30398.5	30055	32278.9	32180.9	32121.2	4099.34	4103.73	4346.27	4349.67	4354.61	4590.61	4324.12	4259.49	4412.16
41	36003.8	35300.3	35121.5	36570.8	36237.8	36541.8	38094.5	38246.6	39138.2	6505.1	6767.6	6713.04	6422.36	6447.89	6529.5	6018.61	6172.1	6067.39
(D) Thermal control of swimming motility in P. aeruginosa CF39S.
	Relative motility
Temperature (°C)	CF39 ΔpelF ΔpslD (tdcA-)						CF39S ΔpelF ΔpslD (tdcA+)
25	0.941176	1	0.952381	1	1	1	1.23529	1.0625	0.904762	1.06667	1.07692	1.17647
29	1	1.03571	1	1.07692	0.909091	1.16667	0.785714	0.785714	0.833333	0.884615	0.772727	0.944444
33	1.11111	1	1	0.903226	1	1	0.259259	0.285714	0.310345	0.258065	0.275862	0.133333
37	0.878788	0.83871	0.766667	0.833333	0.911765	0.857143	0	0.0322581	-0.0333333	-0.0277778	0	0
(E) Biofilm assays indicate that TdcA integrates into the P. aeruginosa c-di-GMP regulatory network, in part, via the c-di-GMP-binding transcription factor, FleQ.
Genotype	25 °C																																				37 °C
CF39 (tdcA-)	0.939167	0.839167	0.839167	0.759167	0.799167	0.779167	0.869167	0.909167	0.889167	0.819167	0.959167	0.699167	0.720833	0.960833	0.930833	1.24083	0.980833	0.880833	1.03083	1.02083	0.930833	0.920833	1.04083	0.700833	0.720833	0.960833	0.930833	1.24083	0.980833	0.880833	1.03083	1.02083	0.930833	0.920833	1.04083	0.700833	0.63325	1.30825	0.92025	1.27225	1.06925	1.01625	0.61525	1.17525	0.77825	1.00425	0.81325	0.73325	0.676583
CF39S (tdcA+)	1.06917	0.929167	0.859167	0.999167	0.999167	0.839167	0.929167	0.889167	0.899167	0.779167	0.899167	1.03917	0.950833	1.21083	1.05083	1.40083	1.57083	1.22083	1.14083	1.36083	1.61083	1.36083	1.25083	1.24083	0.950833	1.21083	1.05083	1.40083	1.57083	1.22083	1.14083	1.36083	1.61083	1.36083	1.25083	1.24083	8.69917	7.69917	11.7992	9.56917	6.54917	6.39917	6.17917	6.41917	11.5092	7.86917	7.81917	12.9208	13.4108
CF39 (tdcA-) ΔfleQ	0.009917	0.009917	0.005917	0.001917	0.016917	0.001917	0.025917	0.020917	0.031917	0	0.015917	0	0.014583	0.015583	0.031583	0	0.003583	0	0.019583	0.019583	0.016583	0	0.014583	0	0.022333	0.004333	0.003333	0	0.000333	0.008333	0.038333	0.015333	0.019333	0	0.010333	0.015333	0.01025	0	0.03925	0.01525	0.02925	0.01925	0.01125	0	0.02425	0.00925	0.03625	0.00625	0.014583
CF39S (tdcA+) ΔfleQ	0.039917	0.025917	0.028917	0.016917	0.036917	0.030917	0.031917	0.033917	0.041917	0.020917	0.032917	0.026917	0.023583	0.011583	0.042583	0.026583	0.018583	0.008583	0.018583	0.010583	0.025583	0.029583	0.019583	0.010583	0.054333	0.024333	0.052333	0.024333	0.035333	0.023333	0.055333	0.029333	0.047333	0.019333	0.019333	0.019333	6.13917	6.49917	5.52917	5.75917	6.31917	6.34917	6.26917	6.02917	6.58917	5.82917	5.88917	6.54917	3.89083
PAO1 + Pnative::tdcA-	0.285083	0.285083	0.312083	0.303083	0.282083	0.269083	0.267083	0.242083	0.306083	0.294083	0.280083	0.307083	0.510917	0.462917	0.532917	0.502917	0.579917	0.543917	0.638917	0.557917	0.558917	0.501917	0.532917	0.647917	0.419	0.482	0.463	0.482	0.502	0.441	0.534	0.465	0.485	0.406	0.506	0.436	0.967667	0.763667	1.37367	1.09767	1.03267	2.01767	1.47967	1.48267	1.14067	1.25967	1.18367	1.89467	1.93658
PAO1 + Pnative::tdcA+	0.530083	0.610083	0.594083	0.605083	0.570083	0.583083	0.591083	0.573083	0.583083	0.604083	0.645083	0.628083	0.849917	0.863917	0.844917	0.735917	0.807917	0.977917	0.813917	0.848917	0.796917	1.10992	0.742917	0.819917	0.927	0.807	0.761	0.915	0.839	0.903	0.833	0.676	0.801	0.836	0.882	1.051	7.54833	7.50833	11.7283	8.60833	6.81833	8.08833	11.9783	6.50833	7.48833	6.95833	6.06833	13.7683	16.3833
PAO1 ΔfleQ + Pnative::tdcA-	0.038083	0.041083	0.028083	0.024083	0.029083	0.023083	0.030083	0.047083	0.036083	0.019083	0.019083	0.021083	0.047917	0.035917	0.029917	0.022917	0.016917	0.030917	0.041917	0.028917	0.036917	0.017917	0.024917	0.017917	0.03	0.013	0.008	0.024	0.038	0.029	0.013	0.01	0.017	0.024	0.036	0.032	0.027667	0.018667	0.022667	0.012667	0.006667	0	0.025667	0.019667	0.020667	0.008667	0.008667	0.012667	0.035583
PAO1 ΔfleQ + Pnative::tdcA+	0.037083	0.053083	0.046083	0.030083	0.031083	0.032083	0.048083	0.042083	0.048083	0.030083	0.041083	0.028083	0.045917	0.028917	0.040917	0.025917	0.024917	0.052917	0.040917	0.025917	0.033917	0.024917	0.027917	0.033917	0.025	0.024	0.011	0.032	0.048	0.044	0.019	0.022	0.016	0.029	0.046	0.059	2.44167	2.07467	2.31267	2.13467	2.13467	2.13867	2.42567	2.32967	2.28367	2.22967	2.16667	2.20067	2.78558
[truncated: 47 more columns]

## Sheet: Fig. 3
Fig. 3. TdcA displays thermosensitive catalytic activity.
(B) Substrate-dependent enzyme kinetics of His6-NusA-TdcA.
	[GTP]	22 °C	37 °C																																														1.30164
Reaction rate (µmol c-di-GMP/min)	0	0	0																																														1.41342
	0.25	0.089968	0.924248																																														1.72811
	0.5	0.066643	2.18866																																														2.65064
	0.75	0.064422	2.23914																																														3.36467
	1	0.053314	2.03391																																														3.32991
	1.5	0.026657	1.24554																																														3.16845
	2	0.035543	0.913397																																														3.1075
	3	0.024436	0.0552
(C) GTP is the substrate for TdcA.
Protein	TdcAwt	TdcAwt	TdcAE257A	TdcAE257A	PAS3TdcA	PAS3TdcA	TdcAwt	TdcAwt
Temperature (°C)	25	37	37	37	37	37	37	37
Substrate	GTP	GTP	GTP	GTP	GTP	GTP	ATP	GDP
Reaction rate (nmol c-di-GMP/min)	0.241	8.8061	nd	nd	nd	nd	nd	0.677
	0.069	10.838	nd	nd	nd	nd	nd	0.381
	0.375	8.585	nd	nd	nd	nd	nd	0.208
nd (not detected) denotes an assay measurement below the threshold of detection
(D) TdcA is an outlier to theory for universal enzymatic rate-temperature dependencies in bacteria.
			Q10 value
Enzyme			Psychrophilic	Mesophilic	Thermophilic	TdcA	thermoTRPs
3-phosphoglycerate kinase (PGK)					1.29
Indoleglycerol phosphate synthase (sIGPS)					2.71
Indoleglycerol phosphate synthase (tIGPS)					2.63
Phosphoribosyl anthranilate isomerase (tPRAI)					1.95
-glucosidase (CelB)					1.93
Adenylate kinase (Adk)					1.58
Xylose isomerase (xylA)					1.81
D-Xylose isomerase					2.05
Triosephosphate isomerase (TIM)					3.87
Mannosylglycerate synthase (MGS)					1.56
Esterase 2 (EST2)					1.72
Carboxylesterase					1.18
Orotidine 5’-Monophosphate decarboxylase					2.33
DNA ligase					1.81
Lactate Dehydrogenase					1.77
WspR				2.006
endonuclease I				2.67
Bovine serum amine oxidase (BSAO)				1.98
cytidine deaminase				1.53
Orotidine 5’-Monophosphate decarboxylase				1.92
DNA ligase				2.45
glutamate dehydrogenase				2.39
alpha-amylase				2.15
Aspartate aminotransferase				1.69
beta-galactosidase				1.8
Lactate Dehydrogenases				1.83
Cellulase			1.93
subtilisin			1.58
endonuclease I			1.65
subtilisin			1.66
lactate dehydrogenase			1.79
chitobiase			1.86
malate synthase			1.5
GTP hydrolysis (EF-G)			1.82
GTP hydrolysis (EF-Tu)			2.69
DNA ligase			2.35
glutamate dehydrogenase			1.64
alpha-amylase			2.26
Aspartate aminotransferase			2.07
beta-galactosidase			1.74
ATPase			2.98
Lactate Dehydrogenase			1.34
tdcA (LC-MS/MS)						135
TRPM4							8.5
TRPM5							10
AgTRPA1(B)							200
(E) Temperature-dependent enzyme kinetics of His6-MBP-TdcA.
	Temperature (°C)	WspRV72D			TdcA
Reaction rate (nmol c-di-GMP/min)	25	2.49991	2.21786	1.91926	0.217505	0.50489	0.08056
	29	2.89549	2.88586	2.88357	0.6914	0.526625	0.881045
	31	3.96929	3.95238	3.55482	0.943785	1.11973	0.97365
	33	3.81631	3.83553	3.71019	2.11054	1.58099	1.52338
	35	4.6097	4.21669	4.45223	2.24587	2.38991	2.65403
	37	5.36972	5.13231	4.80206	4.25702	4.97591	4.36576
	39	5.3472	4.45874	3.73352
	40				8.05577	7.25852	7.3102
	41	0.207648	0.446736	0.235405
	42				21.1764	19.7976	18.6458
	43				24.4159	25.1316	22.7818
	44				28.6333	29.0425	29.3676
	45				30.0623	29.4783	26.4498
(F) LC-MS/MS measurements of temperature-dependent c-di-GMP production by recombinant His6-MBP-TdcA in vitro.
Temperature (°C)	25	28	33	37	45	50	55	60
Reaction rate (nmol c-di-GMP/min)	0.072054	0.984196	5.5899	14.1175	16.8171	23.184	5.21537	1.68155
	0.144881	1.51289	5.88553	13.9703	20.4422	18.7675	5.07102	1.8767
	0.017973	1.13949	7.64471	12.627	13.0315	23.199	3.3248	3.02236
	0.202124	1.59847	7.08904	12.6727	22.8508	27.04	3.04026	0.203623
	0.189164		5.42618	11.3928	20.8721	36.8127	1.20978	0.118234
				11.8734	21.3507		1.06135
[truncated: 47 more columns]

## Sheet: Fig. 4
Fig. 4. Engineered protein chimeras identify a thermosensitive Per-Arnt-SIM (thermoPAS) domain.
(b) LC-MS/MS measurements of c-di-GMP levels in cells expressing WspR, TdcA and Stp1 from an arabinose inducible expression cassette (araC-PBAD).
	c-di-GMP (femtomoles per 10^6 cells)
Expressed protein	25 °C												37 °C																																				P. aeruginosa CF39S
WspRV72D	16.2128	9.34658	10.2347	9.17998	8.81436	21.2534	5.89919	8.54584	17.6655	13.3492	5.69834	0	7.07398	4.15079	16.0462	16.6902	18.2548	16.4604	3.52766	12.5325	9.53936	2.25371	7.04635	13.9273																									1.30164
TdcA	12.0098	34.7375	11.9902	36.2132	9.58325	14.7841							165.888	105.922	139.089	124.893	110.668	130.887																															1.41342
Stp1	59.5356	98.1939	123.899	35.7335	176.471	98.7106							696.639	731.464	1061.47	255.796	567.144	1490.47																															1.72811
																																																	2.65064
																																																	3.36467
																																																	3.32991
																																																	3.16845
																																																	3.1075
[truncated: 47 more columns]

## Sheet: Suppl. Fig. 1
Supplementary Figure 1. Temperature-dependent synthesis of c-di-GMP in P. aeruginosa PAO1 expressing tdcA.
	PAO1 ΔpelF ΔpslD tdcA-					PAO1 ΔpelF ΔpslD tdcA-																																											3.36467
Temperature (°C)	25	29	33	37	41	25	29	33	37	41																																							3.32991
C-di-GMP (fmol/10^6 cells )	0.261589	0.291245	0	1.18406	1.42393	10.3958	5.42765	25.9714	164.19	389.095																																							3.16845
	0.111873	0.68866	0	0.737303	4.01841	5.90415	0.969093	29.1633	93.9778	146.556																																							3.1075
	0.0321584	0.764428	0	0.0598785	2.1867	3.61292	5.46413	40.6277	90.3215	297.943
		1.03001	0				1.88764	17.1045	29.2308	166.563
		2.73849					15.2619	15.4379	94.2084
		2.50163					4.67359	15.6653	113.838
[truncated: 47 more columns]

## Sheet: Suppl. Fig. 3
Supplementary Figure 3. Temperature-dependent synthesis of c-di-GMP in P. aeruginosa PAO1 expressing tdcA.
(C) LC-MS/MS measurements of c-di-GMP levels in cells expressing a vector control (VC), P. aeruginosa CF39S TdcA (TdcAPs) or the Gallionellales bacterium GWA2_54_124 TdcA homolog (TdcAGa, NCBI Accession No. OGS67013.1).
	fmol c-di-GMP/10^6 cells
Expressed protein	25 °C					37 °C
VC	7.25369	13.1522	31.1816	12.7056	19.7689	29.2709	12.4431	17.3198	6.00811	7.10437
TdcAPs	45.485	62.8914	11.3564	25.1854	49.0466	151.602	234.783	163.885	127.72	153.332
TdcAGa	42.273	24.5492	18.1604	21.8626	28.3612	206.937	128.297	147.861	116.659	120.175

## Sheet: Suppl. Fig. 4
Supplementary Figure 4. The thermosensory diguanylate cyclase (TdcA) orchestrates temperature-dependent P. aeruginosa virulence in waxworms.
(A) Temperature-dependent lethality in Galleria mellonella at 25 °C.
	Strain
Time (h)	Uninfected	CF39 (tdcA-)	CF39S (tdcA+)
72	0
72	0
72	0
72	0
72	0
72	0
72	0
72	0
72	0
72	0
24		1
24		1
48		1	1
48		1	1
48		1	1
48		1	1
48		1	1
48		1	1
48		1	1
48		1	1
48			1
48			1
(B) Temperature-dependent lethality in Galleria mellonella at 37 °C.
	Strain
Time (h)	Uninfected	CF39 (tdcA-)	CF39S (tdcA+)
72	0		0
72	0		0
72	0		0
72	0		0
72	0		0
72	0
72	0
72	0
72	0
72	0
24		1	1
24		1	1
24		1
24		1
24		1
24		1
24		1
24		1
24		1
24
48		1	1
48			1
48			1

## Sheet: Suppl. Fig. 5
Supplementary Figure 5. The thermosensory diguanylate cyclase (TdcA) is linked to temperature-dependent attenuation of P. aeruginosa CF39S virulence in Caenorhabditis elegans.
(A) C. elegans survival when inoculum is prepared at 25 °C.
*no death was observed over 120 h in assays without P. aeruginosa
	Strain
Time (h)	CF39 (tdcA-)	CF39S (tdcA+)
16
23
41
47		0
64	1
64	1
72	1	1
72	1	1
72	1	1
72		1
72		1
72		1
72		1
88	1	1
88	1	1
88	1	1
88	1	1
88	1	1
88	1	1
88	1	1
88	1	1
88	1	1
88	1	1
88	1	1
88	1	1
88	1	1
88	1	1
88	1	1
88	1	1
88	1	1
88	1	1
88	1	1
88	1	1
88	1	1
88	1	1
88	1	1
88	1	1
88	1	1
88	1	1
88	1	1
88	1	1
88	1	1
88	1	1
88	1
88	1
95	1	1
95	1	1
95	1	1
95	1	1
95	1	1
95	1	1
95	1
95	1
95	1
95	1
112	1	1
112	1	1
112	1	1
112	1	1
112	1	1
112	1	1
112	1	1
112		1
112		1
112		1
112		1
112		1
112		1
119	1	1
119	0	1
119	0	1
119	0	0
119		0
119
119
119
119
119
142	1	1
142	1	1
142	1	1
142	1	1
142	0	1
142	0	0
142	0	0
142	0	0
142	0	0
142		0
142		0
142
142
142
142
142
142
142
142
142
142
142
119		0
119		0
119		0
119		0
119		0
119		0
119		0
119		0
119		0
119		0
119		0
119		0
119		0
119		0
119		0
119		0
119		0
119		0
119		0
119		0
119		0
119		0
119		0
119		0
119
119
119
119
119
119
119
119
119
119
119
119
119
119
119
(B) C. elegans survival when inoculum is prepared at 37 °C.
*no death was observed over 120 h in assays without P. aeruginosa
	Strain
Time (h)	CF39 (tdcA-)	CF39S (tdcA+)
24
47	0	0
47	0	0
47	0	0
47	0	0
47	0	0
47	0	0
47	0	0
47		0
47		0
47		0
47		0
47		0
47		0
47		0
47		0
47
71	1	1
71	1	1
71	1	1
71	1	1
71	1	1
71	1
71	1
71	1
71	1
71	1
71	1
71	1
71	1
71	1
71	1
71	1
71	1
71	1
71	0
71	0
71	0
71	0
71	0
75	1	1
75	1	1
75	1	1
75	1
75	1
75	1
75	1
75	1
75	1
93	1	1
93	1	1
93	1	1
93	1	1
93	1	1
93	1	1
93	1	1
93	1	1
93	1	1
93	1	1
93	1	1
93	1	1
93	1	1
93	1	1
93	1	0
93	1	0
93	1	0
93	1	0
93	1	0
93	1	0
93	1
93	1
93	1
100	1	1
100	1	1
100	1	1
100	1
100	1
100	1
119	1	1
119	1	1
119	1	1
119	1	1
119	1	1
119	1	1
119	0	1
119	0	1
119	0	1
119	0	1
119	0	0
119	0	0
119	0	0
119	0	0
119	0	0
119	0	0
119	0	0
119	0	0
119	0	0
119		0
119		0
119		0
119		0
119		0
119		0
119		0
119		0
119		0
119		0
119		0
119		0
119		0
119		0
119		0
119		0
119		0
119		0
119		0
119		0
119		0
119		0
119		0
119		0
119		0
119		0
119		0
119
119
119
119
119
119
119
119
119
119
119
119
119
119
119

## Sheet: Suppl. Fig. 6
Supplementary Figure 6. TdcA does not seem to bind heme or flavin cofactors.
Wavelength (nm)	PdeO (DosP)					TdcA					Buffer					FMN (50 µM)					Hemin
250	0.558815	0.556284	0.559123	0.566649	0.572555	0.681702	0.687244	0.684028	0.687957	0.700365	0.020736	0.009039	0.025571	0.00874	0.01598	0.87971	0.876978	0.877374	0.874469	0.876246
251	0.560137	0.558654	0.557668	0.568577	0.567383	0.685311	0.696177	0.693415	0.69669	0.709639	0.023545	0.009707	0.026521	0.009679	0.02006	0.916542	0.917133	0.916271	0.919106	0.918113
252	0.566947	0.564606	0.566502	0.578647	0.575128	0.700633	0.706684	0.700907	0.711543	0.721949	0.023649	0.002645	0.025184	0.011009	0.01368	0.958514	0.957476	0.958934	0.96113	0.960928
253	0.577393	0.581654	0.584157	0.586508	0.590208	0.716509	0.725417	0.72283	0.729107	0.739448	0.016267	0.008673	0.021444	0.012662	0.009546	0.998083	0.999241	1.00048	1.0024	1.00082
254	0.590875	0.593683	0.595906	0.600747	0.605879	0.737938	0.741791	0.743364	0.749254	0.751764	0.016567	0.007894	0.019691	0.008098	0.011486	1.04242	1.03895	1.04092	1.04254	1.04391
255	0.610982	0.613693	0.617686	0.621041	0.624556	0.761588	0.764863	0.763937	0.772166	0.780656	0.018834	0.009896	0.023793	0.00895	0.012524	1.08399	1.0817	1.08292	1.0834	1.08538
256	0.641795	0.641516	0.643008	0.655003	0.654896	0.788216	0.802777	0.796388	0.803926	0.81466	0.028149	0.012304	0.033142	0.015593	0.022273	1.12899	1.1258	1.12662	1.12914	1.13094
257	0.675552	0.670065	0.671107	0.684896	0.682922	0.824951	0.834712	0.827227	0.83982	0.84833	0.023033	0.005218	0.023531	0.009273	0.015094	1.17295	1.17111	1.17412	1.17428	1.17629
258	0.713705	0.720884	0.717961	0.726804	0.727806	0.865884	0.875341	0.872516	0.881963	0.893368	0.020963	0.008401	0.022867	0.014558	0.012004	1.22409	1.21995	1.2228	1.22457	1.22253
259	0.753466	0.761652	0.766595	0.769573	0.774125	0.911908	0.917702	0.919397	0.924588	0.936706	0.018907	0.010889	0.023102	0.014417	0.013923	1.27007	1.26837	1.27341	1.27397	1.27522
260	0.786103	0.793842	0.792589	0.799906	0.805921	0.944642	0.950752	0.951563	0.956162	0.964031	0.019213	0.011388	0.020796	0.005869	0.012473	1.32082	1.31993	1.32551	1.32199	1.3265
261	0.827843	0.826086	0.829538	0.840457	0.843488	0.981474	0.991166	0.991037	0.996588	1.00734	0.022172	0.010478	0.030267	0.008672	0.018834	1.3725	1.37082	1.37485	1.37776	1.37603
262	0.863921	0.868808	0.874054	0.881784	0.886668	1.02127	1.034	1.03504	1.04025	1.05382	0.026391	0.006423	0.02817	0.012475	0.021187	1.41994	1.41985	1.41965	1.41807	1.42548
263	0.905854	0.911012	0.90944	0.925741	0.925701	1.06237	1.07393	1.06945	1.08556	1.09166	0.027542	0.007237	0.024857	0.014839	0.017559	1.46243	1.46539	1.47054	1.46635	1.46635
264	0.954382	0.957349	0.963911	0.969359	0.976614	1.11172	1.12499	1.11702	1.1275	1.1412	0.011943	0.011822	0.022187	0.011938	0.013261	1.50893	1.50897	1.50643	1.50869	1.511
265	1.00078	1.0081	1.01479	1.01893	1.03127	1.16093	1.16517	1.16784	1.17284	1.19478	0.017269	0.007195	0.017235	0.011143	0.006332	1.53444	1.53896	1.53999	1.54578	1.54186
266	1.05194	1.04976	1.0506	1.06943	1.07324	1.20332	1.21769	1.21559	1.22098	1.23279	0.020687	0.010233	0.022962	0.01187	0.017707	1.5587	1.56661	1.56473	1.57587	1.57099
267	1.09792	1.09668	1.09959	1.11177	1.1203	1.25634	1.25544	1.26331	1.2699	1.27236	0.031804	0.012688	0.038916	0.01675	0.023854	1.5711	1.56913	1.57074	1.57322	1.57753
268	1.13259	1.14605	1.1496	1.16079	1.16527	1.29193	1.29915	1.30535	1.31234	1.32518	0.027389	0.009845	0.032071	0.018616	0.021259	1.56473	1.56881	1.56406	1.5674	1.56932
269	1.17989	1.17983	1.18595	1.19522	1.20519	1.32806	1.33774	1.34654	1.35013	1.36919	0.016411	0.009289	0.017602	0.008923	0.010508	1.54211	1.54848	1.54887	1.55344	1.55173
270	1.21868	1.21623	1.22511	1.23768	1.25101	1.37587	1.39028	1.37803	1.40039	1.42257	0.027422	0.015463	0.021557	0.02351	0.016558	1.51303	1.51232	1.51546	1.51212	1.51941
271	1.24693	1.25413	1.25562	1.26804	1.27715	1.40278	1.41775	1.41187	1.42363	1.44654	0.020539	0.01083	0.022678	0.008185	0.012421	1.46903	1.47347	1.47464	1.47525	1.47638
272	1.28681	1.30333	1.30526	1.31591	1.31898	1.44881	1.45454	1.45371	1.47395	1.4898	0.028027	0.014379	0.028617	0.011518	0.020982	1.41466	1.41521	1.41909	1.41703	1.41787
273	1.33435	1.32818	1.33815	1.36202	1.36411	1.49118	1.49857	1.52272	1.51494	1.51899	0.035523	0.016894	0.040936	0.01365	0.031538	1.36064	1.36555	1.36589	1.36905	1.36552
274	1.34771	1.36548	1.36808	1.37546	1.38557	1.50148	1.53515	1.52641	1.53985	1.52879	0.028118	0.011184	0.020653	0.014026	0.009064	1.31013	1.30564	1.30788	1.31244	1.31606
275	1.36325	1.36755	1.38387	1.40352	1.40947	1.50515	1.53466	1.52186	1.54349	1.55618	0	0.00684	0.010849	0.003782	0.001667	1.25045	1.24745	1.25725	1.25506	1.25586
276	1.38168	1.39649	1.39139	1.42691	1.40901	1.52581	1.54513	1.53301	1.55609	1.5578	0.018534	0.013979	0.016331	0.0055	0.012369	1.20222	1.20005	1.20632	1.20455	1.20936
277	1.41968	1.42065	1.42697	1.42992	1.45692	1.54794	1.56159	1.56651	1.60765	1.59797	0.027004	0.014905	0.034883	0.011327	0.021482	1.15319	1.15092	1.15414	1.15253	1.15673
278	1.40968	1.43041	1.44593	1.45045	1.4719	1.56182	1.54802	1.60907	1.60489	1.59425	0.033928	0.007708	0.030864	0.013239	0.023836	1.10713	1.10467	1.10703	1.10622	1.11152
279	1.4318	1.4483	1.43271	1.45098	1.46279	1.56017	1.56745	1.61138	1.60373	1.59187	0.027417	0.013156	0.026516	0.01543	0.016942	1.05404	1.04801	1.05126	1.05331	1.05583
280	1.42017	1.43734	1.43594	1.45208	1.4687	1.54808	1.60553	1.57338	1.5812	1.60758	0.01075	0.01051	0.010529	0.01846	0.000731	1.00148	0.997841	1.00216	1.00114	1.00078	0.700198
281	1.41012	1.41511	1.41185	1.43977	1.44404	1.53096	1.56913	1.57424	1.54381	1.60737	0.009125	0	0	0.002894	0.002679	0.944253	0.94492	0.937057	0.940424	0.937349	0.832899
282	1.41175	1.42683	1.42088	1.44979	1.45669	1.57801	1.58036	1.57148	1.60685	1.60174	0.023288	0.012743	0.029049	0	0.020555	0.886321	0.882945	0.87835	0.882461	0.880773	0.68161
283	1.38939	1.41176	1.41756	1.41508	1.43862	1.55652	1.51485	1.55154	1.57001	1.56148	0.025113	0.009954	0.026921	0.00333	0.019566	0.813109	0.809754	0.807939	0.809976	0.811026	0.641262
284	1.34099	1.374	1.37521	1.39946	1.41471	1.49175	1.50435	1.51706	1.51396	1.52512	0.032296	0.013973	0.025781	0.0139	0.024995	0.746739	0.745718	0.745386	0.751869	0.744975	0.663764
285	1.3174	1.31371	1.30747	1.33469	1.34065	1.44794	1.45536	1.46519	1.45643	1.44118	0.015024	0.01452	0.013491	0.014295	0.007659	0.676681	0.669355	0.673809	0.675065	0.67883	0.619817
286	1.22568	1.23939	1.2384	1.25411	1.26835	1.3391	1.36022	1.35038	1.36155	1.37902	0.010967	0.013858	0.01945	0.006528	0.005597	0.604393	0.599656	0.607189	0.60297	0.606739	0.626249
287	1.13738	1.15321	1.16189	1.17226	1.1809	1.26997	1.2693	1.27293	1.2727	1.28587	0.010621	0.013886	0.019895	0.00065	0.00796	0.533882	0.523544	0.530182	0.529118	0.532262	0.630705
288	1.10036	1.10027	1.0994	1.12234	1.11865	1.18817	1.21986	1.22178	1.21158	1.22817	0.028061	0.013201	0.032738	0.015721	0.028448	0.466765	0.45765	0.462642	0.463246	0.46669	0.620835
289	1.04867	1.03928	1.05335	1.06485	1.07109	1.15559	1.15999	1.15344	1.1666	1.18285	0.03864	0.002602	0.033753	0.005618	0.023101	0.404177	0.397608	0.406864	0.399884	0.407488	0.612299
290	0.990988	1.01331	1.00637	1.01894	1.02003	1.10983	1.119	1.12001	1.12004	1.14337	0.019277	0.007428	0.009201	0.020387	0.007597	0.354461	0.345348	0.349619	0.342444	0.3519	0.611842
291	0.940884	0.948908	0.943932	0.961784	0.966679	1.05706	1.06443	1.0628	1.06923	1.07981	0.014822	0.010521	0.012513	0.014675	0.000586	0.309079	0.305804	0.299966	0.30481	0.299309	0.618921
292	0.849509	0.861641	0.861524	0.854544	0.872588	0.959609	0.957576	0.961627	0.962822	0.977829	0.014992	0.014991	0.020797	0.000593	0.005267	0.270179	0.258915	0.254465	0.262048	0.258721	0.623048
293	0.753836	0.758901	0.757817	0.767016	0.783242	0.8476	0.858811	0.862133	0.864815	0.86845	0.027509	0.009322	0.03085	0.011367	0.0231	0.230848	0.221834	0.221005	0.225413	0.219046	0.619433
294	0.651076	0.637604	0.639882	0.666118	0.661016	0.730419	0.757892	0.740517	0.745487	0.762032	0.037598	0.011757	0.030014	0.006977	0.026484	0.193119	0.193799	0.186477	0.194583	0.192049	0.614758
295	0.542956	0.542793	0.551875	0.554181	0.559416	0.626325	0.645848	0.634906	0.64062	0.660118	0.032433	0.007177	0.024467	0.013456	0.021379	0.166388	0.172112	0.166021	0.169268	0.161257	0.608164
296	0.44874	0.46427	0.464399	0.461537	0.459367	0.548582	0.537419	0.539668	0.551893	0.562731	0.017272	0.009743	0.013172	0.0086	0.006739	0.151802	0.149004	0.148805	0.14762	0.148835	0.607651
297	0.382722	0.391407	0.392162	0.394221	0.404599	0.466998	0.469206	0.472467	0.476673	0.472344	0.014447	0.017922	0.012552	0.014813	0.010149	0.134566	0.12828	0.130804	0.125939	0.132246	0.61699
298	0.326647	0.328887	0.327923	0.333156	0.339096	0.402073	0.40403	0.404859	0.395044	0.410855	0.022177	0.015659	0.032788	0.001723	0.023074	0.121392	0.116935	0.12508	0.116641	0.121825	0.608069
299	0.275936	0.265273	0.268743	0.282036	0.280148	0.337961	0.34934	0.334382	0.340148	0.360794	0.031487	0.011418	0.031412	0.014881	0.022693	0.115033	0.105163	0.113256	0.107461	0.111175	0.60343
300	0.235706	0.223448	0.231126	0.237669	0.228723	0.283474	0.309441	0.291613	0.296571	0.310686	0.032788	0.017915	0.034496	0.016358	0.025177	0.113159	0.103194	0.108567	0.104741	0.099452	0.602499
301	0.174064	0.181653	0.178843	0.177974	0.179659	0.241412	0.246202	0.238319	0.246746	0.259439	0.020051	0.008646	0.016484	0.011277	0.00818	0.109889	0.096953	0.103556	0.101799	0.099528	0.601429
302	0.138354	0.151481	0.144471	0.130917	0.147706	0.200587	0.196627	0.197204	0.202505	0.201018	0.015122	0.007966	0.01346	0.009655	0	0.101787	0.095673	0.091998	0.098684	0.088236	0.616565
303	0.109623	0.116287	0.112955	0.111905	0.120482	0.16855	0.161192	0.17061	0.160782	0.173479	0.01116	0.012782	0.019172	0.006078	0.006832	0.106432	0.095097	0.086401	0.098692	0.088547	0.615426
304	0.10936	0.092738	0.087186	0.109223	0.109087	0.145462	0.167736	0.15887	0.157055	0.163745	0.031826	0.018531	0.035399	0.014128	0.030617	0.100892	0.095362	0.088336	0.095502	0.089846	0.604887
305	0.084979	0.076374	0.07276	0.086885	0.079675	0.122982	0.134867	0.122588	0.125001	0.13938	0.035298	0.014484	0.032369	0.008268	0.023873	0.091741	0.087316	0.091857	0.088669	0.08233	0.604209
306	0.053395	0.061713	0.061581	0.059944	0.058231	0.102226	0.11286	0.103043	0.113788	0.119184	0.030436	0.013336	0.019546	0.010884	0.010365	0.093055	0.091298	0.083138	0.089151	0.085441	0.617882
307	0.038941	0.048807	0.04881	0.041499	0.046633	0.090864	0.091578	0.094933	0.093283	0.094834	0.012454	0.009508	0.026629	0.008649	0.00524	0.086851	0.086175	0.085059	0.080888	0.08604	0.614299
308	0.03377	0.03592	0.034169	0.026263	0.038579	0.084816	0.076138	0.079693	0.078498	0.068141	0.008622	0.008324	0.013311	0.008155	0.001983	0.096099	0.084319	0.085948	0.08712	0.092592	0.617914
309	0.039568	0.035949	0.031974	0.041879	0.044261	0.070979	0.087916	0.081069	0.070378	0.081549	0.027066	0.018862	0.037053	0.013524	0.028993	0.091986	0.086267	0.093547	0.082065	0.09564	0.61728
310	0.033004	0.026179	0.017255	0.034791	0.028395	0.057353	0.078061	0.059212	0.06362	0.075632	0.028436	0.012973	0.035477	0.00987	0.021152	0.105169	0.090706	0.096347	0.093462	0.103459	0.624208
311	0.023718	0.025528	0.031503	0.027831	0.021794	0.051888	0.07149	0.050541	0.063158	0.074474	0.030438	0.01316	0.03366	0.011043	0.017697	0.116571	0.0983	0.102331	0.099419	0.10436	0.623116
312	0.011161	0.017291	0.020897	0.017245	0.01982	0.052577	0.041313	0.046043	0.051046	0.062559	0.016485	0.009235	0.012994	0.016238	0.01031	0.117641	0.107099	0.103515	0.102522	0.106763	0.628157
313	0	0.018973	0.014375	0.005554	0.023198	0.046361	0.036925	0.042572	0.043319	0.041632	0.014605	0.004713	0.011849	0.012345	0.003758	0.123515	0.114337	0.104496	0.109309	0.102226	0.62705
314	0.013856	0.012246	0.01257	0.012292	0.023066	0.036501	0.039732	0.043465	0.035312	0.040282	0.01848	0.012034	0.025766	0.004608	0.015916	0.128646	0.112545	0.105387	0.113173	0.106042	0.633827
315	0.025403	0.014694	0.015963	0.027837	0.026639	0.041358	0.056197	0.038726	0.041004	0.056668	0.035266	0.004538	0.037473	0.014052	0.022181	0.12104	0.115325	0.109622	0.117343	0.102521	0.630431
316	0.021958	0.0119	0.013084	0.021569	0.009264	0.034769	0.043177	0.034326	0.040435	0.048319	0.030064	0.003714	0.028033	0.008068	0.020291	0.122948	0.122412	0.109131	0.118184	0.110985	0.638751
317	0.006623	0.014429	0.01885	0.010569	0.010885	0.036904	0.034142	0.030335	0.031753	0.046495	0.025589	0.008302	0.019234	0.012961	0.014817	0.120187	0.120331	0.117904	0.123209	0.120399	0.642079
318	0.002162	0.007681	0.008507	0	0.013127	0.031418	0.026236	0.030719	0.033516	0.032136	0.007791	0.008305	0.01806	0.009856	0.001832	0.126895	0.111913	0.120134	0.119958	0.124277	0.650014
319	0.01526	0.01301	0.009023	0.017051	0.016021	0.035346	0.035639	0.031799	0.029946	0.034317	0.017749	0.015509	0.029521	0.008698	0.01358	0.127407	0.121073	0.122791	0.11867	0.128516	0.645595
320	0.028725	0.021042	0.015955	0.033858	0.024908	0.033215	0.050042	0.040605	0.03284	0.046737	0.033037	0.011872	0.04475	0.010608	0.030417	0.133912	0.130037	0.131449	0.127115	0.130341	0.658813
321	0.023729	0.01205	0.012005	0.022023	0.011333	0.022647	0.035919	0.018033	0.022307	0.04107	0.027859	0.0035	0.030828	0.004531	0.022295	0.146475	0.135777	0.151722	0.142445	0.145799	0.656051
322	0.016439	0.013964	0.019831	0.020991	0.015397	0.023018	0.031462	0.023328	0.031597	0.043232	0.028828	0.00719	0.026696	0.018921	0.013062	0.156546	0.139619	0.146092	0.144929	0.152104	0.660973
323	0.008798	0.013879	0.014514	0.008643	0.014885	0.027838	0.020457	0.024949	0.029014	0.032163	0.010328	0.009033	0.019943	0.009244	0.008619	0.177505	0.164282	0.153466	0.160776	0.157792	0.670273
324	0.006544	0.015253	0.020417	0.004428	0.014594	0.025005	0.013547	0.025434	0.025186	0.017865	0.014053	0.005355	0.016807	0.002682	0.00128	0.179886	0.171297	0.157697	0.169132	0.15797	0.660947
325	0.014625	0.008214	0.008122	0.020454	0.026831	0.014519	0.024503	0.022583	0.012917	0.026741	0.017627	0.009987	0.034351	0.00749	0.015055	0.181355	0.173618	0.160109	0.165053	0.16152	0.670602
326	0.022653	0.013487	0.011457	0.027858	0.015005	0.020708	0.035274	0.015188	0.024326	0.032293	0.030811	0.00738	0.033656	0.009206	0.025049	0.192296	0.170632	0.165093	0.17488	0.164327	0.67152
327	0.020699	0.018966	0.027015	0.021357	0.019894	0.021756	0.028286	0.027127	0.029068	0.035732	0.01871	0.012884	0.024422	0.008881	0.016522	0.183467	0.178025	0.180108	0.175826	0.181637	0.686502
328	0.018247	0.025591	0.022143	0.017215	0.025488	0.030274	0.026407	0.027899	0.031352	0.029055	0.013999	0.008587	0.022312	0.005505	0.012677	0.192503	0.182388	0.191969	0.184359	0.194115	0.686408
329	0.030544	0.029979	0.026235	0.035144	0.033719	0.033521	0.034104	0.033727	0.026137	0.035039	0.024369	0.012612	0.030176	0.013451	0.024357	0.206088	0.192854	0.20038	0.197145	0.203809	0.68767
330	0.039955	0.033435	0.032047	0.044873	0.036765	0.029517	0.039864	0.032879	0.03237	0.045933	0.029516	0.014387	0.037691	0.016308	0.028258	0.216039	0.206383	0.209274	0.211073	0.209802	0.690847
331	0.030687	0.031379	0.030133	0.036355	0.031355	0.023545	0.036773	0.02812	0.031928	0.039447	0.025729	0.012104	0.034381	0.0215	0.022198	0.223007	0.215946	0.2157	0.214543	0.221984	0.696436
332	0.024124	0.030069	0.030216	0.02783	0.023057	0.027346	0.022266	0.022959	0.026583	0.033988	0.018354	0.013735	0.024224	0.0152	0.013759	0.237195	0.221108	0.220098	0.2245	0.221909	0.704866
333	0.026288	0.031131	0.029286	0.029604	0.032102	0.02159	0.022939	0.026278	0.025433	0.031922	0.019691	0.00786	0.025941	0.018545	0.016027	0.243896	0.235018	0.230561	0.239958	0.233128	0.702871
334	0.032426	0.027273	0.025428	0.034193	0.034189	0.031166	0.034719	0.032604	0.030795	0.032431	0.021749	0.010262	0.030659	0.011229	0.020442	0.252452	0.236296	0.236687	0.244626	0.236725	0.7085
335	0.034364	0.028635	0.028582	0.038048	0.039885	0.026434	0.036831	0.026682	0.028227	0.038027	0.026201	0.013049	0.036073	0.016944	0.025058	0.248846	0.24995	0.245553	0.255391	0.24781	0.711591
336	0.032231	0.028482	0.030246	0.035529	0.028895	0.026082	0.033251	0.023765	0.024632	0.035102	0.026177	0.006698	0.030041	0.01658	0.02148	0.262139	0.257452	0.25359	0.260281	0.257651	0.720615
337	0.028932	0.030441	0.031165	0.030888	0.03071	0.024392	0.029193	0.020809	0.027389	0.037934	0.021225	0.00814	0.022405	0.014713	0.013433	0.266709	0.259264	0.26755	0.263216	0.264918	0.717951
338	0.033375	0.03362	0.035523	0.033189	0.036045	0.027569	0.024535	0.028759	0.032988	0.031617	0.021764	0.015938	0.028201	0.019578	0.018977	0.279202	0.273224	0.273033	0.269908	0.275153	0.72687
339	0.03214	0.033122	0.030633	0.034208	0.036201	0.02375	0.025579	0.024964	0.024354	0.026745	0.020825	0.012131	0.029641	0.012254	0.015895	0.28676	0.281446	0.285502	0.281741	0.285846	0.726743
340	0.038886	0.033248	0.032309	0.041005	0.03913	0.023132	0.036651	0.02695	0.026711	0.034806	0.023951	0.01023	0.033109	0.016236	0.023016	0.298897	0.290598	0.294536	0.290372	0.294902	0.728537
341	0.038106	0.03402	0.03235	0.039919	0.033385	0.021952	0.030984	0.022551	0.025931	0.035914	0.025542	0.012353	0.037397	0.012371	0.023836	0.307442	0.30359	0.304611	0.300521	0.307324	0.737008
342	0.031809	0.032626	0.035924	0.038535	0.032562	0.022136	0.026487	0.017767	0.024927	0.032868	0.021874	0.005419	0.025765	0.0187	0.015356	0.319287	0.31292	0.309855	0.312879	0.316839	0.741909
343	0.036073	0.037829	0.036926	0.034639	0.035956	0.024592	0.025626	0.025107	0.029049	0.030404	0.023946	0.012224	0.028496	0.019548	0.01818	0.326017	0.31926	0.316526	0.323205	0.31921	0.745584
344	0.033606	0.036133	0.034953	0.03542	0.035324	0.021148	0.024007	0.021351	0.022692	0.0261	0.018431	0.007979	0.028252	0.01555	0.017097	0.335925	0.333469	0.329938	0.331649	0.330155	0.745089
345	0.036235	0.03235	0.032571	0.039369	0.040461	0.019786	0.022487	0.021071	0.021127	0.026947	0.023026	0.011195	0.028793	0.01197	0.020705	0.340673	0.337973	0.334914	0.340421	0.336854	0.750752
346	0.042465	0.036256	0.037154	0.044255	0.036861	0.020608	0.029765	0.020258	0.022654	0.03246	0.026013	0.009975	0.031187	0.016908	0.021194	0.347803	0.346307	0.34328	0.352646	0.348906	0.753227
347	0.038982	0.035607	0.037183	0.042218	0.037276	0.020866	0.027136	0.020289	0.023913	0.030302	0.0265	0.010935	0.029797	0.01843	0.022019	0.353615	0.353189	0.350828	0.35455	0.354885	0.752231
348	0.030189	0.0349	0.035288	0.034045	0.034254	0.01794	0.019453	0.018608	0.021451	0.026814	0.019621	0.008807	0.02093	0.013875	0.011763	0.36507	0.35858	0.361261	0.360856	0.364857	0.761676
349	0.033711	0.037105	0.039018	0.036864	0.04158	0.018822	0.019898	0.017396	0.022788	0.022338	0.017462	0.010047	0.023145	0.015886	0.01609	0.375094	0.36756	0.373988	0.36844	0.37451	0.760522
350	0.036546	0.036858	0.034331	0.036697	0.039035	0.018476	0.021207	0.01831	0.016672	0.02382	0.019397	0.011123	0.029144	0.010809	0.017024	0.380702	0.377851	0.382179	0.379116	0.383516	0.766909
351	0.04227	0.035538	0.037057	0.043475	0.041801	0.016121	0.024413	0.015994	0.020282	0.027475	0.026976	0.010505	0.030412	0.014791	0.020871	0.395748	0.390205	0.392529	0.390914	0.395657	0.764546
352	0.039698	0.036783	0.037155	0.044287	0.038366	0.014625	0.021833	0.01483	0.018489	0.028876	0.025612	0.009489	0.03334	0.01668	0.020285	0.406349	0.397332	0.402098	0.400474	0.404977	0.768565
353	0.03541	0.038522	0.037424	0.038995	0.037264	0.01701	0.020158	0.015126	0.020664	0.02581	0.023532	0.009491	0.02712	0.016973	0.016156	0.413183	0.411959	0.411184	0.411332	0.410364	0.770694
354	0.035561	0.038167	0.037812	0.037618	0.038161	0.01521	0.017991	0.016177	0.019048	0.020899	0.019534	0.011152	0.024921	0.014163	0.015179	0.425209	0.419928	0.417298	0.420847	0.417932	0.774949
355	0.037214	0.040453	0.037069	0.038477	0.039946	0.015171	0.01637	0.014731	0.015986	0.020229	0.020286	0.009868	0.026052	0.014583	0.016494	0.431748	0.426858	0.424658	0.428875	0.427352	0.770765
356	0.042034	0.038202	0.035452	0.042921	0.042268	0.015739	0.0187	0.014499	0.016273	0.020636	0.023573	0.01093	0.030709	0.013486	0.019978	0.437367	0.437221	0.433965	0.436759	0.432659	0.771507
357	0.047156	0.039644	0.04124	0.048139	0.040888	0.017098	0.022122	0.015935	0.019624	0.027793	0.02872	0.013421	0.034235	0.016967	0.0263	0.444318	0.441899	0.441323	0.444323	0.44393	0.774288
358	0.042232	0.043639	0.042984	0.044048	0.041817	0.014741	0.023182	0.016864	0.021591	0.027985	0.02713	0.013926	0.0327	0.018456	0.019689	0.45101	0.446267	0.450086	0.450748	0.450615	0.778681
359	0.039062	0.040007	0.039962	0.039155	0.039696	0.014987	0.016691	0.015372	0.01732	0.02291	0.021186	0.011406	0.028497	0.018142	0.017785	0.457665	0.455123	0.460802	0.454143	0.457546	0.778151
360	0.03859	0.037309	0.038052	0.037177	0.039384	0.012161	0.014131	0.012484	0.015955	0.019087	0.019861	0.012996	0.02754	0.014142	0.01602	0.464953	0.462263	0.465047	0.461991	0.467507	0.784348
361	0.042278	0.041793	0.036675	0.042653	0.042613	0.015835	0.016789	0.01404	0.013743	0.022987	0.021872	0.01419	0.031645	0.014516	0.02276	0.47099	0.467996	0.472589	0.469991	0.471934	0.782325
362	0.044451	0.039915	0.03813	0.045673	0.040505	0.01268	0.023581	0.011767	0.018376	0.024341	0.027717	0.010848	0.031762	0.01795	0.022644	0.480392	0.472797	0.477688	0.475414	0.476426	0.780625
363	0.044545	0.039197	0.040055	0.044073	0.038809	0.015569	0.020383	0.014041	0.018825	0.024854	0.026623	0.013342	0.033155	0.017103	0.024776	0.487141	0.481815	0.483145	0.481518	0.487637	0.78306
364	0.036022	0.040928	0.037926	0.037148	0.037627	0.011275	0.015253	0.012373	0.016451	0.02371	0.023185	0.008296	0.02557	0.015199	0.013818	0.490512	0.487571	0.483951	0.489714	0.489402	0.783142
365	0.038588	0.039481	0.039515	0.03814	0.038745	0.013727	0.015953	0.014777	0.019014	0.019745	0.022013	0.011249	0.027364	0.020185	0.016373	0.493044	0.490267	0.489308	0.491868	0.490699	0.786384
366	0.035503	0.034202	0.032419	0.035849	0.037167	0.010972	0.011253	0.012046	0.010903	0.015977	0.019089	0.009745	0.027418	0.010765	0.016945	0.50193	0.497215	0.493241	0.499355	0.496247	0.788464
367	0.042047	0.038156	0.036554	0.044271	0.041652	0.013594	0.020917	0.012655	0.015064	0.022228	0.028947	0.010521	0.032645	0.017026	0.023288	0.499177	0.498206	0.494179	0.497221	0.49773	0.790019
368	0.04072	0.034628	0.033998	0.040432	0.035717	0.009214	0.017467	0.009678	0.013993	0.021844	0.024647	0.006943	0.029339	0.015197	0.019342	0.502109	0.500701	0.499961	0.502612	0.503486	0.791141
369	0.037039	0.040286	0.040546	0.040765	0.038525	0.013081	0.017127	0.011627	0.016235	0.023912	0.024619	0.010697	0.029363	0.018839	0.019797	0.504532	0.499387	0.502398	0.503295	0.499924	0.79422
370	0.032854	0.034019	0.036689	0.034639	0.034414	0.009713	0.008655	0.008873	0.012623	0.015249	0.018225	0.00651	0.023793	0.01183	0.012226	0.507711	0.502973	0.507917	0.502051	0.505689	0.790066
371	0.036949	0.033776	0.034114	0.03583	0.037353	0.011733	0.012299	0.009509	0.012253	0.014171	0.019306	0.009444	0.027518	0.013881	0.017406	0.511045	0.50471	0.507722	0.508087	0.507605	0.794277
372	0.04282	0.038134	0.035844	0.041921	0.042708	0.011694	0.017487	0.011976	0.013107	0.02	0.025973	0.011301	0.034252	0.016567	0.023122	0.510583	0.507813	0.510502	0.508098	0.511642	0.795724
373	0.041619	0.034745	0.03566	0.043994	0.039214	0.008838	0.017339	0.010689	0.01244	0.02033	0.026879	0.009328	0.033913	0.017198	0.022254	0.518562	0.507502	0.512022	0.507634	0.512199	0.797629
374	0.038685	0.039487	0.040601	0.040623	0.036773	0.008629	0.018409	0.009792	0.015211	0.024644	0.026497	0.010631	0.027942	0.021416	0.019619	0.510169	0.50786	0.509613	0.509623	0.509333	0.795582
375	0.040324	0.040485	0.040052	0.040233	0.038847	0.015486	0.015622	0.015204	0.018239	0.021181	0.022458	0.01441	0.026693	0.018061	0.019173	0.516091	0.512026	0.508305	0.5116	0.508235	0.800532
376	0.032342	0.034998	0.032607	0.031349	0.035587	0.005757	0.007493	0.008607	0.005607	0.012613	0.01709	0.010799	0.01995	0.013192	0.009942	0.515003	0.508316	0.506625	0.511976	0.507603	0.796321
377	0.039211	0.032729	0.030078	0.041605	0.041342	0.009997	0.010089	0.008106	0.005207	0.014275	0.02126	0.01053	0.028951	0.01185	0.020094	0.511335	0.50195	0.501787	0.507005	0.501299	0.800143
378	0.044872	0.039931	0.039761	0.044638	0.043881	0.012313	0.022891	0.013658	0.014449	0.02242	0.029528	0.013826	0.03441	0.01857	0.027198	0.500794	0.500639	0.499338	0.508219	0.498642	0.801042
379	0.044366	0.040933	0.039592	0.044347	0.037297	0.008248	0.017892	0.006742	0.01269	0.0251	0.028486	0.014773	0.029632	0.019312	0.025753	0.492975	0.500254	0.48882	0.497817	0.493076	0.801256
380	0.034211	0.042572	0.041381	0.038823	0.04054	0.004848	0.008516	0.003698	0.007676	0.015979	0.018887	0.011798	0.021325	0.016136	0.015491	0.489768	0.479838	0.486529	0.485408	0.4871	0.801453
381	0.033136	0.038571	0.041564	0.030885	0.038742	0.008588	0.005196	0.005871	0.016255	0	0.013325	0.008689	0.012862	0.013363	0.008462	0.492751	0.478253	0.481784	0.478235	0.481756	0.8001
382	0.039363	0.036842	0.035133	0.039064	0.045846	0.014486	3e-06	0.010826	0.001885	0.007468	0.012866	0.015954	0.029683	0.006284	0.017009	0.479966	0.472994	0.480184	0.47313	0.481286	0.800106
383	0.046204	0.039368	0.03988	0.04973	0.046776	0	0.013194	0.001975	0	0.01221	0.024133	0.005244	0.026807	0.014153	0.018606	0.482987	0.463872	0.477283	0.467618	0.476661	0.806211
384	0.054446	0.050596	0.051147	0.054285	0.051884	0.016457	0.018492	0.010975	0.017174	0.021482	0.025537	0.012676	0.030466	0.019831	0.022152	0.472154	0.448236	0.466783	0.454422	0.466083	0.799897
385	0.054145	0.051272	0.051392	0.052851	0.050889	0.012116	0.015112	0.010692	0.015299	0.019513	0.022286	0.011455	0.029433	0.018392	0.019399	0.476606	0.454684	0.458621	0.449279	0.462221	0.801089
386	0.052595	0.053241	0.053463	0.054842	0.054247	0.010144	0.012871	0.009549	0.012037	0.016743	0.021802	0.01136	0.027244	0.018344	0.017754	0.447088	0.448394	0.446924	0.450822	0.446996	0.801242
387	0.058651	0.055372	0.055119	0.057844	0.058358	0.011327	0.015244	0.010905	0.011345	0.01867	0.022858	0.011586	0.028889	0.015928	0.021006	0.439358	0.437657	0.43797	0.438168	0.438223	0.799358
388	0.061621	0.057561	0.057587	0.061683	0.058896	0.00989	0.015012	0.010319	0.012798	0.018356	0.023682	0.010046	0.029421	0.016502	0.01985	0.425712	0.428094	0.426455	0.427926	0.427128	0.798404
389	0.064732	0.060829	0.061883	0.065571	0.061349	0.010874	0.016044	0.010445	0.013629	0.020143	0.024597	0.011069	0.030001	0.018808	0.02139	0.41744	0.417305	0.416935	0.418396	0.417208	0.799072
390	0.06481	0.064373	0.064226	0.066657	0.064167	0.011504	0.014435	0.010316	0.0128	0.018981	0.022853	0.009458	0.027707	0.01796	0.019147	0.407739	0.406222	0.407132	0.40621	0.409804	0.796867
391	0.069293	0.067701	0.067991	0.069064	0.068168	0.012103	0.01303	0.010373	0.014143	0.01669	0.021686	0.011961	0.02887	0.018305	0.018704	0.397717	0.396184	0.398662	0.397575	0.398857	0.797538
392	0.07227	0.070544	0.070312	0.071829	0.071651	0.011652	0.012708	0.009651	0.009971	0.016532	0.022487	0.01133	0.028451	0.016082	0.019007	0.388508	0.387534	0.389472	0.389785	0.390323	0.795336
393	0.077377	0.07329	0.075275	0.077826	0.076702	0.010899	0.015046	0.009682	0.012726	0.018075	0.024611	0.010881	0.031488	0.017657	0.021169	0.383177	0.380533	0.382258	0.381201	0.383428	0.792712
394	0.081225	0.077753	0.077555	0.082357	0.077657	0.009809	0.015343	0.008708	0.012128	0.019415	0.023778	0.011415	0.030404	0.017221	0.021353	0.3741	0.372705	0.374146	0.373123	0.374915	0.788817
395	0.08278	0.081702	0.081678	0.084176	0.081375	0.009629	0.014016	0.008922	0.012846	0.018332	0.024673	0.011047	0.028656	0.018123	0.019958	0.36868	0.366086	0.366622	0.367493	0.367901	0.784225
396	0.084871	0.085141	0.083876	0.086857	0.084925	0.009426	0.011564	0.008868	0.011768	0.016355	0.021824	0.011152	0.027015	0.017305	0.018889	0.362444	0.361578	0.36001	0.361527	0.360058	0.780766
397	0.089901	0.08879	0.089369	0.091091	0.090556	0.009247	0.012577	0.008554	0.010851	0.015943	0.021443	0.011245	0.027866	0.016921	0.019123	0.35748	0.356702	0.355879	0.357147	0.356496	0.773472
398	0.096213	0.093228	0.09309	0.097166	0.095403	0.010454	0.013617	0.008506	0.011481	0.016065	0.023597	0.011777	0.029853	0.017021	0.021177	0.352268	0.352129	0.351325	0.353232	0.352175	0.765873
399	0.100865	0.096923	0.097632	0.102447	0.0993	0.009864	0.01355	0.008022	0.011187	0.018676	0.024847	0.011358	0.029817	0.017629	0.020449	0.348589	0.348973	0.349251	0.34976	0.34954	0.757832
400	0.104196	0.102841	0.103161	0.10641	0.103784	0.008842	0.013724	0.008763	0.011999	0.017971	0.024007	0.011602	0.029828	0.01823	0.019985	0.346752	0.346104	0.34706	0.347985	0.34771	0.750822
401	0.108343	0.107823	0.108974	0.110231	0.109022	0.00966	0.011701	0.008116	0.011372	0.016662	0.022345	0.011314	0.028519	0.017937	0.019825	0.345566	0.345171	0.346036	0.346058	0.347818	0.740682
402	0.113028	0.113452	0.114025	0.115967	0.115248	0.008728	0.011492	0.008191	0.01112	0.01581	0.021955	0.011127	0.027426	0.01845	0.018892	0.347101	0.345408	0.347983	0.347261	0.348491	0.730579
403	0.121587	0.118983	0.119277	0.122737	0.122032	0.009031	0.012154	0.007213	0.010901	0.016226	0.022162	0.010959	0.029269	0.016119	0.0209	0.348556	0.348023	0.349065	0.348986	0.350271	0.719716
404	0.129213	0.126095	0.126611	0.130617	0.128717	0.009072	0.013341	0.007544	0.01066	0.016357	0.024164	0.011196	0.029694	0.016896	0.021431	0.351456	0.350547	0.351245	0.352105	0.352589	0.707601
405	0.136646	0.134061	0.134425	0.138573	0.13612	0.008632	0.013786	0.007073	0.010839	0.017299	0.024108	0.01177	0.030365	0.018027	0.02107	0.355317	0.354008	0.355162	0.35412	0.355011	0.695335
406	0.142322	0.141931	0.142913	0.145577	0.143573	0.008703	0.012249	0.007522	0.011299	0.01776	0.023172	0.011617	0.028883	0.018654	0.019281	0.359505	0.358875	0.358976	0.35914	0.358996	0.681999
407	0.151634	0.150426	0.150431	0.153037	0.152241	0.009216	0.010993	0.00809	0.011254	0.014628	0.022484	0.011821	0.02913	0.017867	0.019764	0.363941	0.363107	0.363712	0.364841	0.36426	0.66739
408	0.15959	0.158387	0.158123	0.161211	0.160397	0.008795	0.010871	0.007175	0.009549	0.01473	0.02234	0.011165	0.027852	0.016454	0.019429	0.369793	0.368684	0.368264	0.370044	0.368939	0.653513
409	0.16923	0.16688	0.167715	0.17269	0.171282	0.008609	0.012749	0.007815	0.009862	0.016088	0.023323	0.011596	0.030007	0.017474	0.021107	0.375109	0.374566	0.374669	0.375369	0.374798	0.637188
410	0.1787	0.176048	0.176928	0.181774	0.179005	0.009482	0.01334	0.007853	0.010387	0.016415	0.024472	0.011669	0.030322	0.017807	0.02178	0.380489	0.38088	0.380531	0.38192	0.380832	0.623089
411	0.18613	0.185513	0.186156	0.189317	0.187736	0.008946	0.012745	0.007475	0.011534	0.016954	0.024576	0.012089	0.030311	0.018532	0.020954	0.387775	0.385996	0.386619	0.387976	0.387823	0.608113
412	0.192671	0.192875	0.193102	0.195704	0.194169	0.00845	0.011463	0.007052	0.010433	0.015534	0.022073	0.011074	0.029014	0.018051	0.019774	0.395041	0.393482	0.396245	0.394452	0.39621	0.591623
413	0.199778	0.198743	0.199587	0.202435	0.201357	0.009218	0.011468	0.007885	0.009968	0.014611	0.022713	0.01231	0.02892	0.017662	0.020132	0.402148	0.401331	0.402402	0.402107	0.40446	0.576866
414	0.204944	0.202483	0.203706	0.207481	0.207061	0.007676	0.010991	0.006276	0.008735	0.014844	0.022586	0.011084	0.029496	0.016735	0.020302	0.410068	0.409395	0.410429	0.410429	0.411625	0.560851
415	0.208598	0.207124	0.20779	0.212953	0.210865	0.007847	0.012867	0.00668	0.009964	0.016405	0.023348	0.010418	0.029933	0.017986	0.021597	0.417867	0.417034	0.418936	0.418911	0.419377	0.546289
416	0.210517	0.208808	0.209985	0.213974	0.211966	0.008427	0.01319	0.006943	0.010862	0.015928	0.023488	0.011011	0.03038	0.018076	0.021307	0.426773	0.426102	0.427248	0.426249	0.428263	0.529628
417	0.207862	0.208423	0.209388	0.211968	0.211422	0.008165	0.01098	0.006944	0.010634	0.016039	0.022967	0.011654	0.029247	0.018066	0.019707	0.434712	0.433568	0.433426	0.43512	0.434926	0.514504
418	0.205028	0.204314	0.205706	0.209207	0.208168	0.008378	0.010932	0.007066	0.009623	0.014586	0.022456	0.011275	0.028527	0.0177	0.019613	0.442112	0.441188	0.441452	0.442969	0.442452	0.499613
419	0.199885	0.198262	0.199075	0.202906	0.202894	0.007271	0.009994	0.005659	0.008531	0.013727	0.021767	0.011166	0.028957	0.016482	0.019538	0.449086	0.448977	0.44796	0.449853	0.449716	0.484838
420	0.193875	0.192567	0.192953	0.197394	0.19643	0.007827	0.012104	0.006416	0.009821	0.015572	0.023092	0.011934	0.030686	0.016978	0.021321	0.455467	0.455295	0.455403	0.457224	0.45691	0.470618
421	0.181536	0.18239	0.185187	0.187981	0.185268	0.004315	0.011476	0.005978	0.009106	0.01644	0.026707	0.008102	0.02892	0.019132	0.018925	0.459528	0.455625	0.457581	0.459008	0.459876	0.454063
422	0.170965	0.170183	0.172903	0.174139	0.173706	0.006372	0.00927	0.006143	0.009916	0.01305	0.021579	0.011694	0.025177	0.017439	0.019018	0.465269	0.463416	0.466369	0.464491	0.46802	0.442696
423	0.157457	0.161684	0.161951	0.162328	0.163656	0.006367	0.006547	0.004676	0.007139	0.011703	0.021213	0.013056	0.027124	0.014945	0.017089	0.474887	0.468568	0.473131	0.469929	0.473961	0.429404
424	0.149504	0.147328	0.147351	0.152667	0.152464	0.00626	0.009286	0.004499	0.00365	0.014478	0.023018	0.009507	0.028216	0.015768	0.019375	0.483588	0.479201	0.482526	0.48002	0.483986	0.414794
425	0.139544	0.13527	0.137101	0.142896	0.141424	0.006152	0.012672	0.005285	0.007811	0.016497	0.025625	0.010573	0.030545	0.017771	0.02161	0.492399	0.486542	0.489534	0.488353	0.490617	0.403414
426	0.125145	0.124172	0.127013	0.131497	0.126528	0.004105	0.011264	0.007016	0.008678	0.01607	0.024075	0.010211	0.030977	0.016992	0.020828	0.501425	0.496616	0.496805	0.498392	0.499377	0.393548
427	0.113169	0.115462	0.117175	0.117268	0.117936	0.008541	0.011881	0.005827	0.009419	0.015442	0.02461	0.009858	0.028952	0.018138	0.019437	0.504863	0.504281	0.499992	0.506353	0.500826	0.3841
428	0.10016	0.103702	0.103519	0.10518	0.108689	0.006017	0.007824	0.00409	0.007484	0.010008	0.019386	0.010742	0.025623	0.017456	0.018572	0.51279	0.510763	0.507539	0.512009	0.512099	0.375042
429	0.092506	0.091082	0.091381	0.095933	0.097299	0.005731	0.006785	0.004042	0.004872	0.011391	0.020939	0.009332	0.028868	0.01335	0.019006	0.520789	0.518959	0.515406	0.519068	0.517474	0.364509
430	0.084843	0.083421	0.08483	0.092157	0.088826	0.002548	0.009157	0.003227	0.004539	0.012636	0.022343	0.010315	0.028787	0.014579	0.02082	0.52351	0.522975	0.521825	0.5244	0.52318	0.354868
431	0.078932	0.075224	0.077886	0.082977	0.079715	0.004959	0.01202	0.002788	0.007363	0.014188	0.025199	0.009362	0.030302	0.017121	0.022357	0.529	0.528353	0.530017	0.532456	0.531385	0.348333
432	0.069546	0.069233	0.071827	0.073728	0.072025	0.00572	0.009807	0.004157	0.007561	0.014792	0.022684	0.010082	0.027789	0.017672	0.019191	0.537605	0.535246	0.538119	0.53606	0.541644	0.338302
433	0.061612	0.062143	0.062891	0.063777	0.063879	0.004	0.004062	0.003486	0.006279	0.009619	0.020926	0.009079	0.025417	0.016691	0.01601	0.546012	0.543892	0.544742	0.544362	0.546053	0.331077
434	0.059177	0.058364	0.058114	0.060895	0.061312	0.006509	0.006982	0.007755	0.006809	0.012283	0.022658	0.011862	0.029216	0.017757	0.020179	0.549543	0.547328	0.549754	0.550816	0.553902	0.322253
435	0.053962	0.050289	0.050178	0.05634	0.056444	0.004843	0.009072	0.005323	0.005332	0.013027	0.023018	0.011432	0.030022	0.015132	0.021102	0.562991	0.557237	0.559039	0.558513	0.55978	0.315218
436	0.051819	0.047577	0.048552	0.053878	0.051377	0.004321	0.010865	0.004232	0.006495	0.015751	0.025566	0.010772	0.031564	0.017301	0.023816	0.567268	0.563423	0.564609	0.563965	0.567432	0.309493
437	0.044133	0.043305	0.045574	0.047577	0.045246	0.002351	0.01048	0.004197	0.008255	0.014417	0.023734	0.010036	0.027793	0.017114	0.018238	0.573968	0.571466	0.571752	0.570676	0.572082	0.303321
438	0.042444	0.042306	0.042784	0.04477	0.042466	0.006611	0.009494	0.005663	0.00922	0.012058	0.022684	0.011201	0.028453	0.018815	0.019961	0.582099	0.5795	0.578436	0.581143	0.578025	0.299677
439	0.037361	0.039528	0.039545	0.040538	0.040336	0.005904	0.008783	0.005435	0.00734	0.011751	0.02173	0.012128	0.027107	0.019117	0.019276	0.585606	0.583552	0.581283	0.585744	0.58394	0.293161
440	0.036592	0.033834	0.033357	0.038037	0.037137	0.003439	0.006562	0.003193	0.003946	0.01062	0.021801	0.01017	0.028436	0.014095	0.01893	0.588079	0.587499	0.586467	0.587726	0.588798	0.28902
441	0.038107	0.034811	0.034177	0.039712	0.036839	0.005125	0.012609	0.00469	0.007805	0.015448	0.026119	0.011864	0.032005	0.017332	0.023385	0.59029	0.590137	0.590928	0.592566	0.591228	0.283609
442	0.034426	0.030767	0.032139	0.035435	0.032162	0.006151	0.010576	0.003959	0.008058	0.014257	0.024642	0.011621	0.028109	0.017849	0.022471	0.594736	0.591876	0.592197	0.595772	0.597117	0.280176
443	0.028338	0.032232	0.030203	0.031272	0.03069	0.004747	0.0078	0.003053	0.008086	0.011531	0.023131	0.010756	0.027916	0.017153	0.018045	0.596485	0.592829	0.597177	0.594831	0.596292	0.278354
444	0.029735	0.028361	0.02884	0.029919	0.030105	0.005854	0.008558	0.004959	0.007901	0.012208	0.021752	0.011629	0.028279	0.017995	0.019577	0.598692	0.598252	0.598499	0.598813	0.601025	0.2714
445	0.028509	0.025826	0.026748	0.027631	0.027584	0.005432	0.006252	0.00339	0.004721	0.010172	0.020226	0.012573	0.028616	0.015033	0.019884	0.600404	0.598311	0.602456	0.600826	0.603231	0.266445
446	0.028734	0.025612	0.025664	0.030879	0.028095	0.005039	0.00944	0.00412	0.006892	0.014135	0.024736	0.012625	0.030211	0.016871	0.022896	0.602312	0.598034	0.600803	0.6002	0.602433	0.263056
447	0.02865	0.024891	0.024885	0.02935	0.025957	0.005092	0.011757	0.00486	0.008997	0.016037	0.025387	0.012284	0.032446	0.018488	0.022667	0.601991	0.598805	0.599829	0.601215	0.602458	0.259236
448	0.023841	0.025343	0.024328	0.025102	0.024012	0.004879	0.009094	0.003866	0.008971	0.013284	0.023923	0.0117	0.029662	0.017707	0.019856	0.601027	0.599596	0.599154	0.600672	0.599241	0.25412
449	0.022181	0.022739	0.022994	0.023982	0.0224	0.005342	0.006462	0.005113	0.006429	0.011477	0.022051	0.012052	0.027131	0.018224	0.018141	0.597888	0.596553	0.595633	0.600418	0.597378	0.252165
450	0.022667	0.021734	0.02042	0.022902	0.022355	0.005087	0.007899	0.003839	0.005501	0.010165	0.020745	0.011806	0.028277	0.017666	0.018558	0.594898	0.594648	0.594134	0.595686	0.595563	0.247688
451	0.022882	0.019788	0.018967	0.023155	0.021822	0.004468	0.008797	0.004241	0.007132	0.011394	0.023078	0.012158	0.030557	0.01665	0.021207	0.591258	0.590947	0.589567	0.591288	0.591231	0.244101
452	0.023083	0.019856	0.020065	0.023427	0.019765	0.005012	0.010128	0.004721	0.006695	0.014705	0.026077	0.011137	0.030555	0.017891	0.022185	0.585646	0.586587	0.585816	0.588086	0.588109	0.242011
453	0.020251	0.020188	0.018862	0.023647	0.018811	0.004986	0.011004	0.004417	0.009112	0.014441	0.025096	0.012095	0.030211	0.018645	0.02093	0.582941	0.58053	0.582313	0.583288	0.584867	0.237462
454	0.017591	0.017618	0.017285	0.018634	0.016484	0.004705	0.007814	0.003877	0.007644	0.01222	0.022192	0.011464	0.028026	0.017403	0.020229	0.57771	0.576275	0.578694	0.577056	0.581905	0.23266
455	0.017907	0.016635	0.016852	0.018025	0.016934	0.005606	0.006511	0.003569	0.005995	0.010255	0.021798	0.011061	0.027692	0.016986	0.01921	0.573557	0.572134	0.574512	0.574218	0.576892	0.232151
456	0.017443	0.014821	0.013765	0.016451	0.015988	0.004047	0.006721	0.003327	0.004529	0.009371	0.021642	0.011808	0.02922	0.01569	0.019916	0.571388	0.56786	0.569399	0.570674	0.572455	0.227849
457	0.018824	0.015607	0.014341	0.01999	0.016794	0.005262	0.009744	0.004502	0.007815	0.013651	0.024817	0.013161	0.032031	0.017349	0.022743	0.565612	0.563902	0.565443	0.564855	0.567618	0.224154
458	0.015047	0.013428	0.012544	0.017747	0.012472	0.003359	0.008859	0.002879	0.005311	0.013534	0.023182	0.010476	0.029014	0.017252	0.019559	0.561549	0.559572	0.559562	0.560352	0.56167	0.221874
459	0.015331	0.014937	0.015232	0.016207	0.013986	0.004359	0.009577	0.003064	0.00788	0.013814	0.024078	0.011679	0.029424	0.019314	0.020861	0.555627	0.554362	0.55313	0.555236	0.554874	0.218347
460	0.013347	0.013342	0.012495	0.014202	0.011656	0.004456	0.006371	0.003096	0.00632	0.010146	0.021422	0.011657	0.027242	0.017128	0.019018	0.550729	0.549861	0.548678	0.55168	0.549752	0.217279
461	0.013343	0.01251	0.011821	0.013592	0.012867	0.005816	0.007267	0.004272	0.006194	0.010519	0.022305	0.012464	0.028728	0.01738	0.019733	0.543434	0.543309	0.543152	0.544931	0.544067	0.214325
462	0.013969	0.010625	0.010909	0.01483	0.012917	0.003569	0.007772	0.002851	0.004411	0.012853	0.023245	0.010406	0.029812	0.016596	0.021084	0.536905	0.53696	0.536502	0.53818	0.537759	0.212893
463	0.014134	0.010843	0.010553	0.015029	0.010697	0.004689	0.009149	0.003512	0.006518	0.01354	0.024081	0.011849	0.031322	0.016484	0.021868	0.532027	0.532008	0.531776	0.533573	0.532585	0.210359
464	0.012349	0.012162	0.012131	0.013659	0.009982	0.004367	0.010481	0.003762	0.007436	0.013423	0.024606	0.01196	0.029414	0.019146	0.021019	0.52649	0.524475	0.525981	0.526983	0.527643	0.208161
465	0.010606	0.009321	0.010621	0.010447	0.009419	0.003542	0.00566	0.002704	0.00667	0.010613	0.022326	0.011025	0.028065	0.017117	0.019024	0.520053	0.518274	0.520228	0.519484	0.52185	0.205779
466	0.011938	0.010286	0.009712	0.012058	0.011242	0.005728	0.007904	0.004726	0.006912	0.011577	0.022211	0.011823	0.029289	0.017672	0.020435	0.512719	0.512706	0.513855	0.513958	0.515682	0.202212
467	0.012169	0.008289	0.008025	0.011233	0.010421	0.004182	0.007679	0.003542	0.00497	0.011366	0.022851	0.011966	0.029604	0.017035	0.02091	0.507746	0.504943	0.507139	0.508003	0.509518	0.201745
468	0.013385	0.009862	0.008723	0.013464	0.010358	0.003892	0.009562	0.004024	0.006455	0.013011	0.024217	0.010341	0.031157	0.017875	0.02186	0.501073	0.498996	0.500594	0.500047	0.501626	0.19964
469	0.012391	0.009388	0.009638	0.013876	0.009771	0.005835	0.010079	0.004473	0.007726	0.013577	0.025035	0.012445	0.030597	0.018652	0.020894	0.493924	0.491902	0.493629	0.492495	0.493251	0.196871
470	0.010896	0.009326	0.009444	0.010378	0.00914	0.005262	0.007244	0.003828	0.007119	0.011358	0.023346	0.012334	0.028686	0.018652	0.020514	0.486234	0.483826	0.484023	0.485286	0.484925	0.195377
471	0.009584	0.009293	0.009098	0.010275	0.008769	0.004047	0.006849	0.004145	0.00651	0.010859	0.022685	0.012284	0.02875	0.017871	0.019735	0.47722	0.475283	0.475687	0.476585	0.476417	0.193077
472	0.012196	0.008086	0.007514	0.011737	0.010009	0.004882	0.008321	0.004548	0.005469	0.011632	0.023011	0.01242	0.030743	0.016859	0.021411	0.466104	0.465877	0.46615	0.467861	0.466383	0.189178
473	0.012726	0.009069	0.009254	0.012854	0.010526	0.004311	0.009395	0.004192	0.006775	0.014102	0.024219	0.012501	0.03135	0.018743	0.022713	0.45611	0.456657	0.456189	0.45746	0.456795	0.187763
474	0.010525	0.008937	0.008102	0.01208	0.008577	0.004556	0.009027	0.003051	0.006749	0.012483	0.024542	0.012407	0.029235	0.017972	0.021739	0.445311	0.44531	0.444727	0.446027	0.44669	0.186486
475	0.010426	0.009786	0.009825	0.011457	0.008988	0.00481	0.008631	0.003648	0.007798	0.013418	0.024489	0.012414	0.030421	0.019321	0.01999	0.434957	0.432329	0.434744	0.433895	0.435389	0.184969
476	0.008745	0.007757	0.008804	0.009942	0.009017	0.004543	0.006122	0.003333	0.006141	0.01019	0.021042	0.011314	0.029418	0.017709	0.01963	0.422425	0.421683	0.423305	0.422412	0.425293	0.182768
477	0.011027	0.008551	0.008064	0.010698	0.008613	0.004919	0.007597	0.003576	0.005101	0.011046	0.022923	0.012043	0.029403	0.017654	0.020892	0.410618	0.409328	0.409937	0.410118	0.41179	0.181751
478	0.011733	0.008583	0.008246	0.011968	0.00969	0.003869	0.008037	0.002802	0.006559	0.012362	0.023772	0.012476	0.03119	0.017668	0.021723	0.398695	0.395958	0.397653	0.397902	0.399666	0.178009
479	0.013712	0.009373	0.009683	0.013369	0.009784	0.005084	0.009887	0.004936	0.007275	0.014157	0.024726	0.012033	0.031876	0.018552	0.023233	0.385144	0.383306	0.385294	0.384159	0.385134	0.178005
480	0.010044	0.009642	0.009571	0.010759	0.007972	0.003642	0.008717	0.00294	0.00668	0.012403	0.024142	0.012007	0.029259	0.018688	0.020828	0.372056	0.370878	0.369343	0.370324	0.370647	0.175321
481	0.009762	0.009109	0.009165	0.010569	0.008646	0.005044	0.007951	0.00399	0.006561	0.011785	0.022921	0.011997	0.029693	0.018787	0.020502	0.356775	0.355665	0.354483	0.356102	0.355565	0.173983
482	0.010719	0.009061	0.008056	0.009696	0.008776	0.004411	0.007535	0.003343	0.005591	0.010599	0.022419	0.012079	0.028875	0.018423	0.020657	0.342328	0.340619	0.339525	0.340681	0.341076	0.172317
483	0.011134	0.007906	0.00747	0.011735	0.009585	0.004089	0.007488	0.002652	0.005962	0.01134	0.022351	0.011823	0.030125	0.017021	0.021314	0.32498	0.325724	0.324099	0.325821	0.324614	0.169196
484	0.013214	0.009456	0.009694	0.012748	0.010032	0.004612	0.010046	0.003354	0.007418	0.014224	0.025526	0.012506	0.032321	0.019066	0.022857	0.30965	0.309718	0.308771	0.31087	0.309889	0.167854
485	0.010941	0.009445	0.008905	0.012772	0.00879	0.004143	0.009019	0.003217	0.007225	0.012549	0.024235	0.012055	0.029817	0.018258	0.021844	0.294247	0.293537	0.293516	0.294544	0.29557	0.16628
486	0.009267	0.00878	0.008451	0.010273	0.007499	0.004254	0.007091	0.00248	0.006173	0.011299	0.022899	0.011606	0.029218	0.018846	0.020003	0.278089	0.277555	0.278572	0.278029	0.279365	0.163941
487	0.01037	0.009414	0.008734	0.010828	0.009188	0.004032	0.006082	0.003113	0.005448	0.011268	0.023123	0.012734	0.029746	0.018182	0.020353	0.263777	0.260469	0.263197	0.261993	0.263551	0.163552
488	0.011425	0.007711	0.007912	0.010452	0.008721	0.00434	0.007305	0.003221	0.004797	0.010431	0.022811	0.012767	0.029685	0.01746	0.020889	0.248963	0.247519	0.248739	0.248877	0.249523	0.1613
489	0.011653	0.008814	0.008972	0.011961	0.010404	0.003916	0.008529	0.002826	0.006133	0.012662	0.024797	0.012545	0.03152	0.018173	0.022558	0.233858	0.231725	0.234958	0.232728	0.233798	0.159935
490	0.011338	0.009065	0.008792	0.012955	0.009137	0.003914	0.009921	0.0036	0.008101	0.013886	0.025404	0.012196	0.03186	0.018515	0.022636	0.221063	0.218303	0.21997	0.218677	0.218821	0.157473
491	0.009885	0.009061	0.009182	0.010879	0.008231	0.00377	0.008581	0.003219	0.006747	0.011869	0.023686	0.011546	0.02957	0.019416	0.021749	0.206192	0.205836	0.205362	0.205745	0.204913	0.156474
492	0.01021	0.008463	0.008581	0.009943	0.008162	0.004561	0.007391	0.003664	0.006446	0.010535	0.022374	0.012508	0.029875	0.018534	0.020345	0.192814	0.191834	0.190682	0.191475	0.191404	0.154684
493	0.009774	0.007878	0.00708	0.009725	0.008136	0.004051	0.006097	0.002791	0.004238	0.010303	0.022739	0.011808	0.029414	0.017488	0.020074	0.178451	0.178156	0.176625	0.177606	0.178386	0.153151
494	0.011929	0.008073	0.007945	0.012555	0.009539	0.003578	0.008668	0.003455	0.005905	0.011757	0.024602	0.01253	0.031056	0.017609	0.021878	0.164792	0.165088	0.164939	0.165882	0.165694	0.151816
495	0.011055	0.007622	0.008241	0.012189	0.00793	0.003114	0.008056	0.002644	0.005789	0.011999	0.023998	0.011869	0.030653	0.017946	0.022603	0.154168	0.154387	0.153787	0.153867	0.154107	0.150066
496	0.010249	0.009646	0.008543	0.011171	0.008406	0.00411	0.008877	0.003305	0.007037	0.012824	0.025587	0.012372	0.029744	0.01936	0.022105	0.142382	0.14119	0.142621	0.141746	0.142719	0.148926
497	0.009952	0.00848	0.007716	0.009799	0.007903	0.004337	0.007735	0.002939	0.00629	0.010907	0.022335	0.012171	0.029597	0.01864	0.020225	0.130959	0.130762	0.132165	0.130495	0.132254	0.147411
498	0.009954	0.008445	0.008284	0.009841	0.009062	0.004384	0.006292	0.003723	0.005042	0.010927	0.023022	0.013176	0.02992	0.01788	0.020915	0.12208	0.119305	0.121403	0.120706	0.12198	0.146162
499	0.00904	0.006887	0.006832	0.009884	0.007597	0.003231	0.005861	0.002647	0.004125	0.010032	0.023156	0.011244	0.029843	0.016592	0.021612	0.113975	0.112164	0.113163	0.112038	0.114395	0.144677
500	0.011357	0.008564	0.008315	0.011726	0.008625	0.003499	0.009302	0.003116	0.006411	0.013316	0.024868	0.012614	0.031962	0.018529	0.022426	0.10592	0.104772	0.104567	0.104422	0.105485	0.143029
501	0.009851	0.007177	0.007079	0.010655	0.007101	0.003109	0.007422	0.001791	0.004991	0.011109	0.022962	0.011712	0.030206	0.017825	0.021051	0.099242	0.096165	0.097733	0.095677	0.097627	0.14148
502	0.008906	0.007985	0.008476	0.009665	0.007625	0.003684	0.007365	0.002469	0.005969	0.010712	0.023223	0.01225	0.02929	0.019059	0.02088	0.090991	0.089796	0.089646	0.090738	0.088698	0.141004
503	0.009713	0.008131	0.00889	0.01002	0.008454	0.003738	0.00715	0.003025	0.005381	0.010578	0.022792	0.012004	0.029968	0.018787	0.02059	0.085254	0.083541	0.081813	0.083937	0.082075	0.140485
504	0.009123	0.006794	0.006869	0.009649	0.00814	0.003119	0.006835	0.00319	0.00452	0.009561	0.021779	0.011901	0.030142	0.01674	0.020749	0.078176	0.077761	0.076584	0.077783	0.076014	0.137393
505	0.011129	0.008148	0.007878	0.01139	0.009179	0.002954	0.007945	0.001892	0.005209	0.012022	0.024916	0.011908	0.031485	0.019282	0.021589	0.071279	0.071807	0.071018	0.071552	0.071611	0.137591
506	0.011626	0.008509	0.00828	0.012472	0.008831	0.003721	0.008713	0.002564	0.006556	0.012828	0.024537	0.012636	0.031767	0.01903	0.022331	0.067174	0.067749	0.066328	0.068261	0.065429	0.136444
507	0.009851	0.009533	0.008928	0.011674	0.008708	0.004316	0.008378	0.002911	0.006603	0.011672	0.024874	0.012714	0.031211	0.019534	0.021611	0.062033	0.060619	0.062668	0.060353	0.061999	0.133599
508	0.008886	0.007065	0.008406	0.009666	0.006532	0.002098	0.004749	0.001372	0.005137	0.009323	0.02164	0.010861	0.028734	0.017912	0.019244	0.057733	0.057135	0.058224	0.057603	0.058953	0.132897
509	0.009916	0.008566	0.008827	0.010696	0.008958	0.002723	0.005912	0.002828	0.003896	0.010034	0.022939	0.012843	0.029946	0.01744	0.020753	0.054812	0.05482	0.055385	0.054038	0.055376	0.13228
510	0.011501	0.00739	0.007338	0.012022	0.009182	0.002751	0.006895	0.00252	0.005044	0.010917	0.023482	0.012487	0.030675	0.017579	0.021243	0.053555	0.052014	0.051517	0.051264	0.053019	0.130628
511	0.012509	0.009042	0.009175	0.012772	0.009401	0.003665	0.009062	0.002373	0.006604	0.012045	0.024871	0.012655	0.03158	0.018511	0.02307	0.05108	0.047839	0.04983	0.049124	0.049551	0.130685
512	0.011065	0.009927	0.009927	0.01233	0.010253	0.003268	0.008546	0.002854	0.007432	0.012508	0.025383	0.012644	0.030438	0.019749	0.022418	0.048061	0.046489	0.046134	0.045703	0.045247	0.1303
513	0.011171	0.009106	0.00885	0.010863	0.008161	0.003406	0.006337	0.002256	0.005494	0.010282	0.022977	0.011627	0.029473	0.018737	0.020209	0.045977	0.044745	0.044059	0.045098	0.043917	0.128006
514	0.011307	0.009595	0.009757	0.010942	0.009752	0.003534	0.006604	0.002982	0.004328	0.009882	0.022648	0.011889	0.029795	0.018206	0.020333	0.04489	0.043326	0.04286	0.042811	0.041505	0.127412
515	0.011951	0.009115	0.008852	0.012369	0.010623	0.003319	0.005912	0.002656	0.004186	0.010307	0.023519	0.012178	0.030372	0.017122	0.021127	0.040616	0.04101	0.039658	0.040712	0.040557	0.127397
516	0.01458	0.010516	0.010766	0.014282	0.01089	0.003677	0.008678	0.002571	0.005569	0.011777	0.024822	0.012849	0.031328	0.019326	0.02311	0.039293	0.040559	0.039304	0.040203	0.03869	0.125096
517	0.01312	0.010227	0.011706	0.01391	0.009939	0.003395	0.008052	0.002232	0.006256	0.011539	0.023896	0.01262	0.031368	0.018429	0.022409	0.037041	0.037749	0.036745	0.038188	0.037699	0.123235
518	0.012317	0.012422	0.011159	0.012912	0.010641	0.003353	0.007101	0.00228	0.005963	0.011308	0.023819	0.01239	0.029849	0.01851	0.020111	0.036785	0.035306	0.037416	0.035631	0.036396	0.122659
519	0.013896	0.011875	0.011625	0.013743	0.010914	0.003191	0.005812	0.002152	0.005317	0.008845	0.022528	0.013017	0.029671	0.019	0.020445	0.03635	0.034032	0.035576	0.0346	0.035761	0.12251
520	0.01385	0.011028	0.010875	0.013196	0.011391	0.003645	0.005714	0.002209	0.003706	0.008995	0.022715	0.012381	0.029978	0.017137	0.020923	0.035507	0.033873	0.035271	0.034386	0.035348	0.122066
521	0.015268	0.01282	0.011944	0.015691	0.012569	0.003542	0.007535	0.002297	0.003772	0.01126	0.023861	0.012123	0.031466	0.018389	0.021767	0.035753	0.033679	0.035029	0.033995	0.035432	0.120547
522	0.016383	0.012604	0.013202	0.01728	0.012756	0.002526	0.009048	0.0021	0.006112	0.012206	0.024867	0.012423	0.031826	0.01907	0.022609	0.035134	0.032933	0.033961	0.033125	0.033283	0.119108
523	0.014877	0.014329	0.014392	0.016231	0.012873	0.004102	0.008121	0.003032	0.006486	0.012099	0.025054	0.012895	0.030743	0.019364	0.021335	0.035406	0.033774	0.033382	0.032527	0.032348	0.118539
524	0.014691	0.013973	0.013901	0.014802	0.012342	0.003507	0.005347	0.002698	0.005285	0.009856	0.022565	0.012452	0.029771	0.019321	0.019837	0.033855	0.033046	0.031677	0.032501	0.031879	0.116789
525	0.015826	0.014099	0.013583	0.016203	0.014007	0.002739	0.005326	0.001966	0.003442	0.009334	0.022858	0.012312	0.029909	0.017075	0.019641	0.033203	0.032059	0.031072	0.032187	0.030782	0.116515
526	0.018121	0.014995	0.013769	0.018209	0.015869	0.002991	0.007096	0.002974	0.005556	0.011283	0.023783	0.013063	0.031106	0.017517	0.023282	0.03146	0.031283	0.031167	0.031855	0.030359	0.11516
527	0.017661	0.015145	0.014862	0.01847	0.014546	0.002583	0.007362	0.001537	0.004453	0.011386	0.024532	0.012148	0.030426	0.018288	0.022119	0.031767	0.032112	0.03113	0.031615	0.029942	0.11466
528	0.016785	0.015582	0.016367	0.018837	0.014911	0.002729	0.007765	0.001579	0.006303	0.011664	0.025136	0.011836	0.029915	0.019547	0.021127	0.030647	0.02943	0.029786	0.030244	0.031147	0.113574
529	0.018006	0.015898	0.015092	0.017538	0.016038	0.003411	0.007248	0.002544	0.006399	0.010002	0.02346	0.013258	0.030311	0.018706	0.021052	0.030363	0.0289	0.02962	0.029447	0.030744	0.113919
530	0.016027	0.015352	0.015056	0.017368	0.015731	0.002037	0.004799	0.000626	0.004143	0.009479	0.021861	0.011889	0.028595	0.017583	0.019058	0.030464	0.02812	0.029411	0.028892	0.030195	0.112246
531	0.019039	0.016193	0.014971	0.01941	0.016714	0.002451	0.006281	0.002346	0.004144	0.009935	0.023326	0.012393	0.03074	0.017005	0.021477	0.030482	0.029096	0.02993	0.028673	0.030568	0.111443
532	0.019831	0.01675	0.016584	0.020657	0.01776	0.003473	0.008168	0.001919	0.005177	0.0115	0.025342	0.012353	0.031286	0.018367	0.022846	0.030942	0.028398	0.029768	0.028357	0.029658	0.11058
533	0.0187	0.016743	0.016409	0.019642	0.016207	0.002172	0.007665	0.000625	0.005468	0.010508	0.024357	0.01184	0.030921	0.017818	0.021337	0.031351	0.029115	0.029552	0.028823	0.029772	0.11018
534	0.018994	0.017891	0.018812	0.020547	0.018455	0.002422	0.007488	0.002383	0.005232	0.011297	0.023966	0.012989	0.029681	0.019204	0.021734	0.03075	0.029803	0.029229	0.030002	0.028597	0.108828
535	0.018731	0.017996	0.017667	0.020198	0.018054	0.002927	0.006041	0.002037	0.005299	0.00865	0.022684	0.011663	0.029806	0.018247	0.020958	0.032028	0.029803	0.02848	0.029132	0.029228	0.10916
536	0.019295	0.017563	0.016974	0.020033	0.017769	0.002706	0.005276	0.00188	0.00305	0.009025	0.022581	0.012826	0.030596	0.017104	0.021219	0.030742	0.029631	0.028921	0.029791	0.02863	0.108666
537	0.02043	0.01769	0.01755	0.022286	0.019481	0.001826	0.006764	0.001895	0.004069	0.011005	0.024303	0.011962	0.031147	0.018111	0.022374	0.029002	0.029449	0.028355	0.029429	0.027623	0.108589
538	0.020228	0.017545	0.017361	0.021737	0.017494	0.002293	0.007008	0.001814	0.005319	0.010268	0.024091	0.01155	0.031312	0.017893	0.021716	0.029214	0.028602	0.027581	0.027815	0.027893	0.107698
539	0.019599	0.017913	0.019526	0.021226	0.018868	0.002472	0.006893	0.001072	0.005726	0.010817	0.024186	0.012371	0.030007	0.019021	0.021199	0.0289	0.027679	0.028478	0.027323	0.028871	0.107418
540	0.019037	0.017988	0.018169	0.020357	0.018044	0.002134	0.005479	0.001679	0.004678	0.00874	0.022448	0.011862	0.029576	0.018606	0.020927	0.028874	0.0258	0.027724	0.027414	0.027631	0.106851
541	0.019452	0.017571	0.017832	0.020835	0.019298	0.002799	0.005756	0.000956	0.0032	0.00939	0.02249	0.012968	0.02985	0.018419	0.020135	0.028	0.026541	0.028066	0.026941	0.028031	0.106967
542	0.020574	0.016929	0.016892	0.021078	0.01947	0.002287	0.005874	0.001182	0.003892	0.010012	0.023405	0.012484	0.030807	0.01743	0.022729	0.030388	0.028162	0.028277	0.026271	0.028613	0.106073
543	0.021628	0.018592	0.018794	0.023087	0.019612	0.003065	0.006924	0.001906	0.004895	0.011023	0.025384	0.011875	0.031989	0.019965	0.022886	0.030556	0.027831	0.028968	0.027637	0.029146	0.104792
544	0.020507	0.018272	0.019209	0.022231	0.019172	0.002506	0.006975	0.001961	0.006116	0.010926	0.024986	0.012105	0.030332	0.019114	0.021179	0.030918	0.028969	0.029108	0.028518	0.027471	0.105406
545	0.018491	0.01807	0.017356	0.019894	0.017532	0.002104	0.006208	0.0011	0.004238	0.009262	0.022564	0.011335	0.029533	0.018442	0.020254	0.030394	0.02836	0.028051	0.028585	0.027217	0.104611
546	0.017555	0.018133	0.017291	0.019283	0.017677	0.002773	0.004595	0.001322	0.003477	0.008235	0.023669	0.012283	0.02854	0.01848	0.02016	0.029813	0.029196	0.027299	0.029493	0.028021	0.104644
547	0.01855	0.015385	0.015689	0.018978	0.017406	0.00181	0.005529	0.001776	0.003357	0.008696	0.022303	0.011729	0.029627	0.016493	0.020799	0.029867	0.027527	0.027144	0.027299	0.02701	0.103191
548	0.018935	0.014815	0.015994	0.020418	0.018205	0.002168	0.007425	0.001849	0.003512	0.010679	0.024614	0.012491	0.031961	0.018255	0.022758	0.027792	0.027542	0.027181	0.027895	0.026532	0.10381
549	0.017928	0.015964	0.016361	0.019687	0.015541	0.001964	0.007128	0.000773	0.005362	0.010786	0.024836	0.012171	0.030885	0.019525	0.022224	0.028567	0.027251	0.026757	0.027872	0.027194	0.104454
550	0.017379	0.017107	0.016911	0.018836	0.016197	0.003107	0.007163	0.001328	0.005471	0.010236	0.023668	0.012355	0.029807	0.019859	0.021289	0.027311	0.025781	0.027131	0.025453	0.026794	0.103163
551	0.017252	0.015693	0.015578	0.017964	0.01564	0.002922	0.006111	0.002068	0.004884	0.008613	0.02295	0.012491	0.029929	0.019173	0.020904	0.026958	0.025369	0.026614	0.024924	0.026943	0.103558
552	0.016152	0.014943	0.014022	0.016154	0.01483	0.002209	0.005319	0.001258	0.003216	0.008718	0.022612	0.011964	0.029474	0.017435	0.020557	0.027002	0.025996	0.026715	0.025439	0.027719	0.10243
553	0.018129	0.014132	0.014087	0.018136	0.01583	0.001377	0.006435	0.001146	0.004984	0.010358	0.02468	0.012556	0.031524	0.018673	0.022516	0.027763	0.026524	0.02739	0.026209	0.026552	0.102319
554	0.017438	0.014728	0.014099	0.019901	0.014659	0.003152	0.008149	0.001603	0.005539	0.011512	0.02469	0.012537	0.032152	0.019471	0.02279	0.029377	0.027021	0.02779	0.025846	0.027453	0.101896
555	0.015999	0.014306	0.014413	0.017264	0.014011	0.002444	0.007962	0.001399	0.005129	0.010809	0.024487	0.012525	0.02965	0.019063	0.021052	0.028973	0.027379	0.027205	0.027089	0.027574	0.100471
556	0.01515	0.014729	0.014777	0.01678	0.014408	0.003226	0.006195	0.001914	0.005416	0.009691	0.023731	0.012962	0.030211	0.019635	0.021721	0.029969	0.027247	0.026746	0.027648	0.027278	0.100393
557	0.014743	0.013109	0.011793	0.014905	0.013136	0.001608	0.004509	0.00179	0.003235	0.00811	0.021801	0.012201	0.028448	0.018503	0.019819	0.029499	0.027691	0.025771	0.027877	0.027217	0.101065
558	0.015802	0.012022	0.01193	0.017082	0.013612	0.002043	0.004957	0.001318	0.003501	0.009417	0.023108	0.012263	0.030965	0.016904	0.021906	0.028173	0.026858	0.026977	0.026937	0.026912	0.099992
559	0.016006	0.012931	0.013222	0.017307	0.013852	0.002538	0.006965	0.001281	0.004112	0.011329	0.024914	0.012314	0.030917	0.019599	0.022051	0.026789	0.027132	0.025986	0.027582	0.025912	0.1
560	0.014577	0.013304	0.013223	0.015513	0.012898	0.002479	0.00613	0.000436	0.004947	0.010977	0.024378	0.011543	0.028858	0.019035	0.02031	0.02567	0.024849	0.025142	0.024025	0.025213	0.100152
561	0.013852	0.012515	0.012703	0.014601	0.01273	0.002475	0.005038	0.000886	0.004188	0.007213	0.021691	0.012005	0.028782	0.018529	0.019921	0.026934	0.023815	0.026853	0.024659	0.026325	0.0986596
562	0.014234	0.012237	0.012026	0.014674	0.013093	0.002435	0.004008	0.000511	0.002439	0.008148	0.02183	0.0115	0.028651	0.016625	0.019814	0.027018	0.02553	0.026212	0.025562	0.026552	0.0976286
563	0.016738	0.014052	0.013414	0.018353	0.014424	0.002677	0.007155	0.00108	0.003875	0.010593	0.024173	0.013374	0.031451	0.018703	0.023198	0.028048	0.025977	0.026882	0.02581	0.027747	0.0980994
564	0.016812	0.013221	0.012817	0.018457	0.012903	0.002078	0.00728	0	0.0054	0.010599	0.025604	0.013037	0.031846	0.018513	0.022729	0.029262	0.025466	0.026693	0.026049	0.025976	0.0975428
565	0.015432	0.014165	0.014601	0.016387	0.013007	0.001835	0.007332	0.000899	0.005435	0.011626	0.025184	0.012946	0.030628	0.020203	0.022115	0.027969	0.02674	0.024798	0.026544	0.02433	0.0973022
566	0.014498	0.012992	0.012946	0.015187	0.011653	0.003519	0.006252	0.00138	0.00461	0.009279	0.022901	0.012455	0.029218	0.019018	0.021213	0.027428	0.02577	0.025533	0.025719	0.024823	0.0958628
567	0.014391	0.012925	0.012779	0.01456	0.012325	0.002988	0.004918	0.001763	0.003711	0.007487	0.022323	0.012011	0.030259	0.018527	0.020594	0.028852	0.027179	0.026142	0.027143	0.025431	0.0954688
568	0.015258	0.012225	0.011891	0.016805	0.014732	0.003304	0.005719	0.002477	0.00439	0.010228	0.023564	0.013322	0.031183	0.017751	0.022195	0.027624	0.027098	0.025308	0.02692	0.024368	0.0939984
569	0.015206	0.012946	0.012176	0.017099	0.013345	0.002231	0.006831	0.001059	0.003919	0.010248	0.025331	0.011966	0.030906	0.018161	0.023345	0.025628	0.025839	0.025451	0.025916	0.025474	0.0922152
570	0.014382	0.012028	0.012776	0.016274	0.012387	0.002113	0.006448	0.00057	0.00353	0.009653	0.023892	0.011822	0.029891	0.018812	0.020977	0.026845	0.025003	0.024308	0.025704	0.025809	0.093065
571	0.013092	0.013278	0.013116	0.015258	0.012487	0.002395	0.006458	0.001083	0.004648	0.009726	0.024224	0.012735	0.030401	0.018963	0.020677	0.02506	0.024325	0.024502	0.022777	0.023937	0.0926238
572	0.012134	0.011871	0.011957	0.014879	0.012229	0.002466	0.004923	0.001138	0.004482	0.008547	0.021957	0.012178	0.029829	0.019464	0.019924	0.025366	0.023504	0.024529	0.024056	0.024817	0.09248
573	0.014959	0.011546	0.011218	0.015812	0.01275	0.003592	0.006337	0.00222	0.004683	0.009907	0.023933	0.013533	0.031438	0.018649	0.022688	0.026321	0.024709	0.025812	0.023958	0.025714	0.092344
574	0.014662	0.011861	0.012024	0.016375	0.013628	0.002859	0.00648	0.001053	0.003983	0.010795	0.025732	0.013387	0.031975	0.018736	0.022568	0.027736	0.026243	0.02656	0.025237	0.02677	0.0900884
575	0.013172	0.011367	0.011031	0.015332	0.011865	0.001709	0.006594	0.000942	0.004495	0.010874	0.024386	0.012071	0.030846	0.018702	0.021239	0.028325	0.025908	0.026382	0.025792	0.026163	0.089136
576	0.012295	0.01086	0.011816	0.014016	0.011453	0.002426	0.007368	0.000462	0.005149	0.009634	0.02368	0.012196	0.030502	0.019292	0.021192	0.027475	0.025416	0.025272	0.025477	0.025021	0.0892764
577	0.010728	0.011029	0.010554	0.013576	0.011031	0.001882	0.003859	0.000356	0.004092	0.008502	0.023228	0.013041	0.029589	0.018723	0.021256	0.026941	0.026072	0.024129	0.025861	0.025277	0.088206
578	0.011491	0.010416	0.00955	0.013404	0.0117	0.003029	0.005268	0.001281	0.003408	0.008909	0.023555	0.013134	0.030218	0.019154	0.020779	0.026078	0.02555	0.024863	0.025174	0.024506	0.0875726
579	0.01326	0.010067	0.010778	0.015479	0.01343	0.002813	0.007057	0.003122	0.00494	0.010924	0.024392	0.013859	0.032145	0.018886	0.023404	0.025517	0.025212	0.024559	0.025411	0.025218	0.0851808
580	0.01183	0.01011	0.009507	0.015295	0.010642	0.003107	0.007196	0.001124	0.004996	0.010577	0.024545	0.012091	0.031977	0.017358	0.022322	0.0263	0.026144	0.025322	0.026256	0.026005	0.085381
581	0.010669	0.009886	0.010161	0.013173	0.010766	0.002609	0.007106	0.001149	0.004832	0.010607	0.024701	0.012768	0.030296	0.019511	0.02172	0.026367	0.024402	0.025447	0.025158	0.026146	0.0852902
582	0.009654	0.008173	0.008948	0.011439	0.009206	0.002559	0.005065	0.000997	0.004979	0.008215	0.022851	0.012476	0.030101	0.018905	0.021169	0.026319	0.024198	0.026118	0.023979	0.026049	0.0840358
583	0.009606	0.008175	0.007919	0.011238	0.008633	0.002227	0.005027	0.00093	0.003757	0.008354	0.022987	0.012721	0.029529	0.018635	0.020819	0.024756	0.023992	0.025198	0.024132	0.025284	0.0835458
584	0.009584	0.007274	0.007159	0.011944	0.009165	0.00168	0.005811	0.001332	0.003706	0.009344	0.023072	0.012892	0.030582	0.018522	0.02216	0.026473	0.024345	0.025911	0.02416	0.025892	0.083923
585	0.010242	0.007451	0.007281	0.011694	0.00907	0.002501	0.007778	0.001908	0.004788	0.010902	0.024946	0.01274	0.032024	0.019085	0.023125	0.026808	0.025156	0.026128	0.025857	0.025601	0.0842312
586	0.009187	0.007164	0.007217	0.011012	0.007295	0.002466	0.007037	0.00116	0.005443	0.010296	0.024166	0.011792	0.031103	0.019122	0.022209	0.027786	0.025407	0.026363	0.026034	0.0254	0.0836068
587	0.008152	0.007294	0.007081	0.00984	0.006677	0.003118	0.006066	0.001759	0.005526	0.009389	0.023675	0.012814	0.0301	0.019777	0.021115	0.028358	0.026714	0.026032	0.027634	0.025689	0.0829184
588	0.006818	0.005696	0.005476	0.008849	0.005963	0.002629	0.005229	0.001207	0.003949	0.00846	0.023143	0.012591	0.029791	0.018773	0.021384	0.029249	0.027756	0.027431	0.027249	0.026221	0.0828558
589	0.007725	0.004619	0.005592	0.009063	0.005625	0.002419	0.005508	0.001959	0.004536	0.008478	0.02386	0.012861	0.031314	0.018252	0.021516	0.027206	0.026749	0.026871	0.02687	0.02644	0.0825872
590	0.008429	0.005244	0.005643	0.010101	0.006912	0.002688	0.006798	0.001809	0.004467	0.011188	0.024888	0.013493	0.032308	0.020144	0.023378	0.026986	0.02678	0.026052	0.026469	0.025224	0.0829326
591	0.007042	0.004705	0.004819	0.00908	0.005224	0.00162	0.006719	0.001182	0.004411	0.010141	0.024814	0.012134	0.031866	0.018848	0.0223	0.0273	0.026581	0.025337	0.026983	0.025985	0.0831182
592	0.007109	0.005624	0.005595	0.008323	0.005063	0.003088	0.007194	0.001565	0.005579	0.009973	0.02449	0.013001	0.031054	0.019556	0.021928	0.026974	0.026439	0.026882	0.026403	0.026994	0.0827418
593	0.005598	0.005217	0.005121	0.007521	0.003952	0.00317	0.005878	0.002043	0.005173	0.009973	0.023505	0.013102	0.03155	0.019694	0.021691	0.027007	0.025954	0.027265	0.026089	0.027262	0.082697
594	0.00625	0.004074	0.003798	0.007607	0.004386	0.003176	0.0052	0.001525	0.003856	0.009621	0.023418	0.012272	0.031122	0.018637	0.021481	0.027702	0.026699	0.027297	0.026985	0.027748	0.0818042
595	0.007976	0.003676	0.00439	0.008784	0.005921	0.002579	0.006759	0.002143	0.004343	0.010118	0.024471	0.013435	0.032541	0.019311	0.022506	0.029381	0.027178	0.02821	0.027352	0.027965	0.0808528
596	0.007099	0.004613	0.004637	0.008638	0.004966	0.002768	0.006991	0.001182	0.004709	0.010341	0.025346	0.012772	0.03276	0.019244	0.023361	0.029696	0.027768	0.028335	0.027395	0.028147	0.0804318
597	0.006353	0.004262	0.004177	0.007784	0.003891	0.002227	0.00743	0.001566	0.005305	0.010861	0.024671	0.012767	0.031642	0.020129	0.021995	0.029038	0.027697	0.027433	0.027911	0.02729	0.0813694
598	0.00569	0.003748	0.004055	0.006691	0.002906	0.002573	0.00609	0.001054	0.004438	0.008387	0.023081	0.012536	0.030652	0.019212	0.021254	0.029106	0.027546	0.027466	0.028409	0.027701	0.0810392
599	0.005732	0.004371	0.003581	0.006897	0.003452	0.003167	0.005231	0.001919	0.004076	0.009206	0.023387	0.012891	0.030987	0.019443	0.021778	0.028622	0.026811	0.026839	0.027447	0.026785	0.0803138
600	0.005484	0.002919	0.002591	0.007389	0.003721	0.002657	0.006385	0.002186	0.003882	0.009193	0.023772	0.012425	0.031762	0.018938	0.022012	0.027885	0.027398	0.026829	0.027962	0.026531	0.0801488
601	0.007213	0.002978	0.003764	0.00791	0.004289	0.002656	0.007367	0.002011	0.004851	0.011432	0.02524	0.013108	0.032909	0.019376	0.02352	0.027923	0.028523	0.026462	0.028181	0.026793	0.0793002
602	0.006625	0.004124	0.003805	0.008486	0.003552	0.002907	0.007559	0.001851	0.005769	0.011716	0.026141	0.012982	0.032609	0.020137	0.023282	0.027974	0.027545	0.026764	0.027967	0.028068	0.0786686
603	0.005496	0.004597	0.004119	0.006029	0.003054	0.003027	0.006738	0.001692	0.00507	0.010351	0.024357	0.012741	0.031358	0.020072	0.021694	0.027529	0.025875	0.02672	0.02607	0.027526	0.0782744
604	0.005806	0.003959	0.003842	0.00646	0.003925	0.003001	0.005952	0.002426	0.005545	0.010154	0.023814	0.013368	0.0323	0.019923	0.022158	0.027768	0.026667	0.026843	0.025945	0.027486	0.0773124
605	0.005739	0.003185	0.002417	0.006141	0.002975	0.002345	0.00545	0.002139	0.003425	0.009316	0.023396	0.013195	0.031926	0.019149	0.022745	0.02702	0.025871	0.026955	0.026387	0.027498	0.076547
606	0.005532	0.002541	0.002199	0.007059	0.003876	0.0017	0.006179	0.001852	0.004428	0.011089	0.024572	0.013188	0.032517	0.019338	0.022627	0.027672	0.025801	0.027471	0.026843	0.027965	0.0769268
607	0.00615	0.00341	0.0034	0.007807	0.003233	0.002913	0.007172	0.001821	0.005548	0.011906	0.025326	0.012709	0.033388	0.020243	0.02345	0.027605	0.026151	0.026904	0.026393	0.026743	0.0766134
608	0.004389	0.002658	0.003228	0.006365	0.002458	0.002913	0.007321	0.001249	0.005821	0.010105	0.025079	0.013259	0.031267	0.020167	0.022528	0.028956	0.026817	0.027037	0.027503	0.026594	0.076368
609	0.003871	0.002697	0.002779	0.00578	0.001828	0.002665	0.005129	0.001477	0.005136	0.009311	0.023357	0.012835	0.031494	0.020353	0.021184	0.028917	0.027468	0.02627	0.027555	0.027183	0.0757102
610	0.00422	0.002606	0.002108	0.005721	0.00274	0.002998	0.006484	0.002189	0.004096	0.009542	0.024292	0.013293	0.03134	0.018727	0.022223	0.030031	0.028371	0.027097	0.027669	0.02789	0.0744824
611	0.004954	0.002166	0.001454	0.00699	0.003093	0.002487	0.005335	0.002027	0.004338	0.010055	0.023608	0.013412	0.032471	0.019137	0.022309	0.028114	0.02803	0.026891	0.027372	0.027087	0.0732262
612	0.005076	0.002219	0.002475	0.006954	0.002221	0.001773	0.006745	0.000312	0.00436	0.010457	0.02488	0.01256	0.032292	0.019442	0.023218	0.028352	0.028139	0.026263	0.027153	0.026492	0.0717724
613	0.004349	0.003115	0.003506	0.006891	0.001763	0.002483	0.006157	0.001009	0.004967	0.010971	0.02524	0.012512	0.031165	0.020451	0.022186	0.026688	0.026144	0.0261	0.026213	0.027019	0.0717124
614	0.004122	0.002574	0.003561	0.00592	0.001357	0.002977	0.006237	0.00145	0.00528	0.009171	0.024374	0.012924	0.031199	0.020548	0.022232	0.027058	0.024676	0.025958	0.025359	0.026696	0.0709558
615	0.003051	0.001994	0.002422	0.005079	0.002211	0.002405	0.004411	0.000692	0.003818	0.008824	0.023566	0.012701	0.031138	0.019323	0.021614	0.02671	0.02548	0.026982	0.024712	0.026178	0.0717324
616	0.004827	0.001655	0.001336	0.006316	0.002521	0.002197	0.005868	0.001992	0.003774	0.009975	0.023738	0.012957	0.031923	0.018752	0.022838	0.026899	0.02476	0.02632	0.025391	0.026232	0.0716268
617	0.006156	0.002047	0.002185	0.007445	0.002501	0.003036	0.007141	0.002079	0.005581	0.011568	0.025476	0.013506	0.033566	0.02046	0.024042	0.02858	0.026186	0.027538	0.025849	0.027181	0.0693636
618	0.004831	0.002007	0.002687	0.00667	0.002013	0.002577	0.006913	0.001564	0.005333	0.011293	0.025411	0.012493	0.032382	0.020304	0.02312	0.028958	0.026391	0.028713	0.02786	0.025966	0.0685802
619	0.004192	0.002932	0.002414	0.005266	0.001475	0.002798	0.006685	0.00135	0.005181	0.009671	0.024175	0.01244	0.030973	0.020705	0.022336	0.030131	0.028002	0.027039	0.027673	0.026996	0.0673768
620	0.004148	0.002992	0.002883	0.004993	0.002206	0.003078	0.004908	0.002247	0.004835	0.009103	0.023806	0.013377	0.031349	0.021201	0.02236	0.028929	0.027888	0.027062	0.027473	0.0268	0.0670034
621	0.004503	0.001185	0.001786	0.005312	0.002399	0.002873	0.005386	0.002042	0.003546	0.009414	0.023736	0.013292	0.032449	0.01951	0.022376	0.028765	0.027198	0.026118	0.02837	0.026731	0.0661398
622	0.004598	0.001623	0.001959	0.007459	0.003177	0.002063	0.006002	0.002446	0.005111	0.010676	0.025658	0.013305	0.032392	0.02047	0.023783	0.027301	0.027464	0.0264	0.027532	0.026545	0.0646954
623	0.005642	0.001618	0.002932	0.007534	0.002527	0.002673	0.008037	0.001344	0.005487	0.010973	0.025412	0.013623	0.033582	0.020958	0.02383	0.02754	0.026554	0.026376	0.026983	0.026403	0.0654116
624	0.00343	0.002977	0.00291	0.00627	0.001735	0.002986	0.007241	0.001785	0.005776	0.010593	0.026152	0.01374	0.032338	0.020865	0.023004	0.026275	0.025778	0.025746	0.025561	0.02643	0.0635258
625	0.003131	0.002039	0.00125	0.004507	0.00135	0.002061	0.005076	0.000902	0.004775	0.009177	0.023049	0.013219	0.031031	0.02074	0.021226	0.026337	0.025547	0.027128	0.025261	0.026404	0.0636516
626	0.004183	0.002347	0.001551	0.00557	0.003018	0.003946	0.006378	0.002667	0.003997	0.010529	0.024052	0.013956	0.031971	0.020775	0.023424	0.026198	0.024497	0.026645	0.025427	0.02599	0.063118
627	0.00417	0.00188	0.001567	0.006931	0.002708	0.002537	0.006166	0.002421	0.003988	0.010503	0.024833	0.013596	0.03254	0.019267	0.023436	0.028066	0.02643	0.026799	0.026724	0.027833	0.0614058
628	0.005164	0.001812	0.001849	0.007814	0.002567	0.002723	0.007274	0.001522	0.004695	0.011082	0.025175	0.013471	0.033395	0.02094	0.023769	0.028351	0.026432	0.026989	0.026629	0.025629	0.0600686
629	0.004452	0.002398	0.002607	0.007177	0.002392	0.003006	0.008531	0.002184	0.00643	0.011777	0.025119	0.013628	0.03224	0.022061	0.022706	0.029553	0.026061	0.027201	0.026168	0.026709	0.058498
630	0.004191	0.002277	0.002403	0.00465	0.001463	0.003234	0.006055	0.00203	0.005166	0.009251	0.024139	0.012793	0.031361	0.021091	0.021843	0.028655	0.028144	0.026259	0.026737	0.026595	0.0572554
631	0.002961	0.002224	0.001396	0.005496	0.001775	0.001849	0.004894	0.001927	0.003788	0.009742	0.024021	0.013707	0.031013	0.021084	0.021247	0.028737	0.027176	0.026226	0.028328	0.027045	0.0577942
632	0.004486	0.001186	0.000433	0.006409	0.003086	0.002808	0.005304	0.002943	0.004682	0.010033	0.024323	0.013429	0.032932	0.019668	0.023183	0.02756	0.026272	0.025572	0.026832	0.025688	0.0561588
633	0.005952	0.002326	0.002355	0.007275	0.003214	0.003105	0.007748	0.002789	0.005343	0.011386	0.026026	0.013788	0.032758	0.021325	0.025009	0.02705	0.026255	0.025846	0.026816	0.025328	0.0572624
634	0.004508	0.001722	0.002005	0.006445	0.001721	0.002205	0.006862	0.001134	0.005082	0.011298	0.025749	0.0131	0.0326	0.02102	0.022617	0.02607	0.025761	0.024799	0.026187	0.026208	0.0555308
635	0.003508	0.002753	0.002687	0.005803	0.001037	0.003213	0.007088	0.002086	0.005285	0.010166	0.024532	0.013658	0.03086	0.021252	0.022519	0.025501	0.024565	0.025756	0.023955	0.026195	0.0550956
636	0.002588	0.000859	0.001505	0.004051	0.000318	0.002843	0.004006	0.001942	0.004164	0.008567	0.022394	0.012956	0.029831	0.019897	0.020545	0.025997	0.024491	0.026312	0.0241	0.026213	0.0532152
637	0.004071	0.002478	0.000775	0.005896	0.002485	0.003798	0.005505	0.002249	0.002998	0.009777	0.023967	0.013729	0.031454	0.020526	0.023187	0.027219	0.025388	0.027783	0.02494	0.02655	0.0522078
638	0.00486	0.002469	0.00231	0.007959	0.004181	0.003092	0.007989	0.004007	0.005873	0.012052	0.026235	0.013251	0.033989	0.021225	0.024974	0.027965	0.025048	0.027224	0.025906	0.026185	0.0512642
639	0.00471	0.001879	0.001426	0.00581	0.001412	0.003089	0.007477	0.001135	0.005477	0.010602	0.02472	0.013579	0.032722	0.019977	0.02321	0.028315	0.026385	0.027333	0.026306	0.026413	0.0505712
640	0.003834	0.002705	0.002724	0.006068	0.002063	0.003488	0.007877	0.001644	0.005907	0.011294	0.025387	0.013337	0.031722	0.021888	0.022504	0.028234	0.026329	0.025563	0.026558	0.025757	0.050344
641	0.00246	0.001815	0.001733	0.005484	0.001312	0.00257	0.004783	0.002008	0.004007	0.008284	0.023196	0.011812	0.030193	0.020183	0.020875	0.028181	0.026542	0.025852	0.02721	0.024911	0.0475572
642	0.002869	0.001054	0.000891	0.003946	0.001102	0.002078	0.004822	0.00126	0.003543	0.008005	0.022693	0.013058	0.031071	0.019741	0.021136	0.026942	0.026473	0.025901	0.026366	0.02653	0.0478514
643	0.005313	0.00185	0.001324	0.006835	0.002868	0.003465	0.007462	0.002625	0.004454	0.010523	0.02563	0.014749	0.033564	0.020407	0.024403	0.026886	0.027645	0.025701	0.026349	0.026161	0.048186
644	0.004787	0.001187	0.001705	0.006983	0.002621	0.002934	0.007782	0.001412	0.005086	0.011078	0.025561	0.012634	0.033339	0.020856	0.024416	0.025992	0.024948	0.024808	0.026218	0.025006	0.0473118
645	0.005707	0.002424	0.003188	0.007304	0.002527	0.003262	0.009168	0.002649	0.007134	0.011518	0.026882	0.013829	0.032723	0.022445	0.024527	0.025975	0.025683	0.025647	0.025729	0.026638	0.0468956
646	0.002507	0.00184	0.001769	0.004345	0.000696	0.003143	0.006089	0.001243	0.005466	0.009468	0.02374	0.012632	0.031481	0.020701	0.022734	0.026909	0.024458	0.026456	0.024487	0.025817	0.045835
647	0.002569	0.001398	0.001215	0.004576	0.001612	0.002906	0.004819	0.001843	0.003781	0.008733	0.023558	0.012908	0.03025	0.020627	0.021607	0.026835	0.024301	0.026167	0.025073	0.027058	0.0432812
648	0.003577	0	0	0.005274	0.000838	0.001684	0.004677	0.002248	0.003403	0.009419	0.022927	0.013614	0.032072	0.019287	0.023417	0.027673	0.024163	0.026745	0.025444	0.026826	0.0436094
649	0.005639	0.002606	0.002499	0.007835	0.003199	0.004334	0.008126	0.003781	0.006208	0.013183	0.026553	0.014482	0.035499	0.02192	0.025346	0.029469	0.025884	0.027108	0.024776	0.027015	0.041982
650	0.005356	0.00106	0.00185	0.007236	0.001147	0.002107	0.007106	0.000581	0.005744	0.011956	0.024992	0.013017	0.031833	0.020664	0.023373	0.027838	0.025304	0.026898	0.026058	0.024861	0.0405824
651	0.004061	0.003283	0.002638	0.006478	0.001483	0.00392	0.008397	0.002512	0.006143	0.011551	0.024961	0.0137	0.032266	0.021685	0.023065	0.029204	0.025364	0.02584	0.026859	0.026202	0.040162
652	0.003023	0.00294	0.002235	0.005217	0.001634	0.002707	0.005915	0.003446	0.004983	0.00967	0.023129	0.01303	0.031719	0.021097	0.022512	0.029036	0.026673	0.025734	0.026753	0.026263	0.0394388
653	0.003665	0.002143	0.00175	0.005894	0.001861	0.002481	0.00551	0.002451	0.003887	0.009252	0.024043	0.013584	0.031854	0.020689	0.023227	0.027966	0.026469	0.025552	0.027518	0.025982	0.040031
654	0.005831	0.002152	0.002558	0.008633	0.003915	0.003739	0.007277	0.004109	0.005578	0.013035	0.025232	0.014396	0.03394	0.021257	0.024924	0.02586	0.026144	0.024893	0.025488	0.024766	0.0392238
655	0.005968	0.002071	0.002124	0.007646	0.001934	0.002901	0.008193	0.001762	0.006104	0.011648	0.025994	0.013656	0.033687	0.020926	0.02427	0.025616	0.02622	0.024315	0.025789	0.025002	0.0398286
656	0.002604	0.003315	0.00391	0.006496	0.002129	0.003178	0.008046	0.002272	0.006399	0.011524	0.025912	0.01364	0.031959	0.022179	0.022334	0.025724	0.025925	0.02562	0.024611	0.025245	0.0384636
657	0.002743	0.00184	0.002003	0.005708	0.001466	0.003389	0.007572	0.00307	0.005901	0.009594	0.023883	0.013727	0.032148	0.021749	0.022505	0.026164	0.024203	0.025647	0.024283	0.025977	0.0382012
658	0.003278	0.001688	0.000747	0.004979	0.001362	0.003962	0.006214	0.002285	0.004884	0.008699	0.022577	0.013572	0.031772	0.020256	0.022248	0.026097	0.023986	0.025452	0.024476	0.025773	0.0362212
659	0.005683	0.002717	0.003306	0.007941	0.004332	0.00398	0.007814	0.003782	0.006076	0.012734	0.025975	0.01639	0.033772	0.021468	0.025883	0.02672	0.024495	0.026559	0.024371	0.026598	0.0355972
660	0.00557	0.001694	0.002548	0.009304	0.002944	0.003692	0.008694	0.002497	0.005641	0.01292	0.026639	0.013295	0.034922	0.020572	0.025607	0.02838	0.025867	0.027447	0.026302	0.026637	0.0344638
661	0.005031	0.001751	0.002605	0.008213	0.001985	0.003713	0.008943	0.002687	0.006602	0.012351	0.025656	0.013583	0.033591	0.022804	0.02351	0.027946	0.025631	0.026784	0.024879	0.025063	0.033903
662	0.003514	0.003027	0.002938	0.005956	0.00156	0.00426	0.007131	0.001807	0.006817	0.0098	0.024195	0.013889	0.033078	0.022541	0.022258	0.028071	0.024845	0.025321	0.026495	0.025032	0.0333044
663	0.003314	0.002461	0.002201	0.005678	0.002385	0.003736	0.006459	0.003166	0.004875	0.010202	0.024215	0.013713	0.031567	0.02135	0.022486	0.027895	0.025518	0.024956	0.025627	0.024571	0.0342566
664	0.005246	0.000611	0.001255	0.006417	0.002986	0.002948	0.00652	0.002825	0.004536	0.00978	0.023723	0.014034	0.032905	0.020171	0.024556	0.025635	0.025223	0.024536	0.025892	0.0242	0.0325394
665	0.005556	0.002333	0.002975	0.008729	0.003747	0.00373	0.007239	0.003042	0.005407	0.01318	0.02709	0.015076	0.034298	0.021932	0.025932	0.025983	0.027042	0.02354	0.024739	0.024209	0.0320924
666	0.00574	0.002783	0.001876	0.008206	0.002282	0.003028	0.009345	0.002331	0.00749	0.012827	0.026772	0.014054	0.033904	0.022458	0.024616	0.025488	0.02384	0.021595	0.024068	0.023103	0.0318246
667	0.002995	0.001531	0.002017	0.005765	0.001215	0.003274	0.007996	0.001709	0.006396	0.009326	0.023936	0.013327	0.031055	0.021805	0.022686	0.025154	0.024657	0.023525	0.023037	0.024077	0.0317566
668	0.002302	0.002282	0.002012	0.004681	0.001099	0.002604	0.006444	0.002163	0.00413	0.009479	0.024093	0.014371	0.03158	0.021299	0.022395	0.024791	0.022592	0.022835	0.022891	0.023963	0.0304622
669	0.003766	0.001964	0.000883	0.005997	0.002044	0.00387	0.00501	0.002811	0.003436	0.00902	0.023722	0.01406	0.0324	0.020639	0.023808	0.024983	0.021814	0.023548	0.022497	0.023964	0.0299538
670	0.005093	0.001418	0.001435	0.00802	0.003243	0.00317	0.007609	0.004427	0.005372	0.012212	0.026567	0.014064	0.033888	0.022081	0.025654	0.026784	0.023641	0.024833	0.022421	0.024491	0.029421
671	0.00529	0.00134	0.001024	0.008557	0.000538	0.003648	0.007851	0.001425	0.005541	0.012222	0.026744	0.013897	0.033718	0.020332	0.024854	0.02632	0.023052	0.025331	0.023576	0.024161	0.0301608
672	0.004051	0.002287	0.002663	0.007508	0.000824	0.003882	0.008698	0.002331	0.005599	0.011755	0.025396	0.012747	0.032167	0.021478	0.022284	0.026583	0.02453	0.024579	0.023223	0.024805	0.0272822
673	0.002692	0.001119	0.000585	0.005849	0.001023	0.00375	0.006799	0.001001	0.00593	0.009515	0.022881	0.013438	0.031144	0.020737	0.022311	0.028322	0.024479	0.025972	0.025829	0.023871	0.0267228
674	0.003365	0.001526	0.00023	0.004821	0.00229	0.003336	0.005589	0.002396	0.003737	0.009364	0.02297	0.01189	0.031447	0.021416	0.023624	0.027234	0.024607	0.024007	0.024419	0.022968	0.0269868
675	0.005665	0.002469	0.001993	0.008767	0.004038	0.00386	0.007716	0.004407	0.00637	0.013426	0.025486	0.015883	0.034318	0.021216	0.026076	0.026102	0.024977	0.024255	0.026301	0.024132	0.0259046
676	0.004596	0.002077	0.002257	0.009079	0.001743	0.00361	0.008188	0.00278	0.006207	0.012785	0.026117	0.013311	0.034059	0.02046	0.027315	0.025115	0.024744	0.023216	0.024668	0.024611	0.0272584
677	0.003887	0.001359	0.002365	0.008144	0.001532	0.002445	0.007786	0.002102	0.005519	0.011523	0.025666	0.014038	0.03301	0.020626	0.023386	0.0246	0.0245	0.024444	0.024391	0.024463	0.0263642
678	0.002444	0.001727	0.001919	0.006017	0	0.00365	0.008323	7.9e-05	0.006049	0.009847	0.023364	0.013687	0.031321	0.022297	0.022331	0.023633	0.024152	0.022765	0.022103	0.022659	0.0270558
679	0.00237	0.001591	0.002271	0.005954	0.002522	0.003964	0.005785	0.002811	0.004691	0.009778	0.022791	0.013768	0.031345	0.021788	0.023645	0.024227	0.023344	0.023091	0.021691	0.024435	0.0261746
680	0.004728	0.001357	0.001868	0.007222	0.003189	0.004161	0.007586	0.003928	0.005067	0.009536	0.024191	0.014963	0.033202	0.02025	0.024471	0.022278	0.021734	0.023341	0.021421	0.021812	0.026243
681	0.005161	0.002146	0.002242	0.007691	0.002944	0.003029	0.007614	0.002345	0.005177	0.012541	0.026337	0.012997	0.033095	0.02052	0.025789	0.027241	0.022951	0.024237	0.023707	0.024381	0.0252954
682	0.005	0.001981	0.002499	0.009599	0.001428	0.003098	0.009122	0.00302	0.006876	0.013423	0.026695	0.013928	0.034971	0.022081	0.025062	0.027009	0.023327	0.025807	0.023662	0.022816	0.0255696
683	0.003045	0.001679	0.002058	0.005839	0.000575	0.003764	0.008392	0.001523	0.006257	0.010443	0.025205	0.013215	0.032428	0.022008	0.022876	0.027342	0.024016	0.025467	0.024664	0.023514	0.0247434
684	0.002336	0.003212	0.001852	0.006419	0.002017	0.004716	0.007629	0.003364	0.005748	0.011123	0.023961	0.014239	0.031716	0.021995	0.023825	0.026067	0.023103	0.023891	0.02465	0.023345	0.0240936
685	0.005367	0.002491	0.00199	0.009062	0.004077	0.004332	0.008332	0.004783	0.006274	0.012477	0.025694	0.014777	0.033695	0.021272	0.025846	0.025534	0.02555	0.023842	0.024885	0.024234	0.0224512
686	0.004586	0.002032	0.001428	0.008252	0.002375	0.003721	0.007935	0.003415	0.005855	0.012751	0.025706	0.013086	0.033333	0.021219	0.025371	0.025348	0.024932	0.023875	0.025799	0.024868	0.0213556
687	0.0052	0.002966	0.002004	0.008808	0.002096	0.004091	0.008856	0.002667	0.00737	0.012511	0.02667	0.013883	0.033843	0.021065	0.02469	0.025531	0.025444	0.023511	0.023778	0.025205	0.0215828
688	0.00393	0.003296	0.002888	0.006853	0.002015	0.004174	0.008868	0.003283	0.006643	0.0116	0.025527	0.013772	0.032228	0.022147	0.024271	0.024986	0.02465	0.024514	0.023761	0.025921	0.0211014
689	0.004081	0.002575	0.002203	0.006505	0.002174	0.00428	0.007371	0.003209	0.006572	0.010968	0.024587	0.014189	0.031597	0.020932	0.024102	0.02575	0.022974	0.024117	0.023219	0.025769	0.0201492
690	0.00382	0.001335	0.001336	0.007146	0.002394	0.003767	0.007145	0.00354	0.00518	0.010574	0.024025	0.014543	0.033216	0.020408	0.024164	0.026321	0.023494	0.025017	0.024134	0.024856	0.020143
691	0.005449	0.003057	0.002191	0.009115	0.004394	0.003526	0.008859	0.004293	0.005958	0.013238	0.026691	0.014961	0.034215	0.022201	0.025966	0.026949	0.024205	0.025285	0.024298	0.025893	0.0192178
692	0.005175	0.002239	0.001751	0.008688	0.002037	0.003534	0.009201	0.003216	0.006417	0.012507	0.026294	0.013701	0.034106	0.021485	0.025083	0.027587	0.024941	0.026109	0.026077	0.024906	0.0196356
693	0.00401	0.002272	0.002673	0.007386	0.002179	0.003925	0.008729	0.003052	0.006608	0.011325	0.025731	0.013251	0.032452	0.021906	0.023938	0.027393	0.025478	0.025676	0.025748	0.024787	0.0195592
694	0.003334	0.003304	0.002831	0.007186	0.002426	0.004287	0.008213	0.003112	0.005384	0.011241	0.024835	0.014001	0.031941	0.022045	0.023575	0.02706	0.025315	0.024818	0.025814	0.02438	0.018558
695	0.003464	0.001216	0.000472	0.006151	0.001906	0.003566	0.006895	0.003152	0.005296	0.010546	0.023889	0.013478	0.032329	0.020033	0.023623	0.02668	0.02559	0.025061	0.026214	0.024313	0.0174436
696	0.004678	0.001578	0.001552	0.008356	0.003413	0.00361	0.007746	0.004475	0.005786	0.011849	0.024966	0.014179	0.033475	0.021006	0.02585	0.02527	0.025469	0.024426	0.025709	0.024481	0.0186024
697	0.005037	0.002428	0.001614	0.008372	0.002634	0.003441	0.008717	0.003301	0.005589	0.012989	0.02644	0.013763	0.033694	0.021752	0.025426	0.024813	0.024722	0.024434	0.025019	0.024307	0.0179226
698	0.003775	0.002182	0.002005	0.008108	0.001595	0.003846	0.008949	0.002998	0.006438	0.012619	0.025535	0.013502	0.032593	0.02176	0.023219	0.025094	0.024873	0.024422	0.024017	0.024895	0.0172778
699	0.002686	0.001541	0.002061	0.006206	0.002295	0.004015	0.008363	0.003242	0.006838	0.011008	0.024023	0.014388	0.032128	0.021045	0.023481	0.025206	0.023478	0.024211	0.023771	0.024771	0.0160114
700	0.0028	0.002427	0.001668	0.007052	0.002164	0.004227	0.007049	0.00386	0.005405	0.010711	0.02434	0.013876	0.032645	0.021815	0.023622	0.024251	0.023068	0.025453	0.023678	0.02474	0.0171586
